# Supplementary material for: A genome-scale CRISPR-Cas9 screening method for protein stability reveals novel regulators of Cdc25A
Source: Cell Discov. 2016 May 24;2:16014–. doi: 10.1038/celldisc.2016.14 (PMC4877570; doi:10.1038/celldisc.2016.14)
Supplement: Supplementary Table S1 [file celldisc201614-s8.xls]

## Sheet: sgRNA normalized number
CCDS ID	Gene name	sgRNA sequence	unsorted normalized	sorted normalized	Enrichment(Fold change)
CCDS10.1	/TNFRSF18	TACCCTGGGACTGTACCCCC	48.8889	98.9484	2.02394
CCDS10.1	/TNFRSF18	ACCCTTGCTGCACGACCTGC	53.3102	154.214	2.89277
CCDS10.1	/TNFRSF18	TCGCTCGCCCCGCTCTTCCT	41.5875	42.881	1.0311
CCDS100.2	/GPR157	TGACGCCTCGGACGTGTCTG	40.6053	27.1525	0.668693
CCDS100.2	/GPR157	CGTCATAGCCAATCTTCTTC	9.37804	35.1709	3.75035
CCDS100.2	/GPR157	CCGGAAGCACATCAACAGAG	3.19005	1	0.313474
CCDS100.2	/GPR157	ACACGGCACTCTCTGAGTAC	39.1514	22.4648	0.573792
CCDS100.2	/GPR157	TCAGGGTCTGGAGCACCGTG	22.9254	20.7377	0.904573
CCDS100.2	/GPR157	CACCAGCTTCTTGTCCGCCA	22.4482	41.6474	1.85526
CCDS1000.1	/TUFT1	AGGGCAGCGTGGACATTCTC	13.0652	1	0.0765392
CCDS1000.1	/TUFT1	ACTCTCCAGGGTGAACTGAC	3.34778	1	0.298706
CCDS1000.1	/TUFT1	ACTTGAACACATAGCCCAGA	15.7843	1	0.0633542
CCDS1000.1	/TUFT1	CTTATTTCAGGTGTACTTGA	5.09612	30.7916	6.04217
CCDS1000.1	/TUFT1	TATTAACCAGCTGAAGAGTG	22.3322	1	0.0447785
CCDS10000.1	/NUDT14	CGCCGCCATGGAGCGCATCG	4.04373	1	0.247297
CCDS10000.1	/NUDT14	GCTCACGCTGCATTACCGCC	17.0225	1	0.0587457
CCDS10000.1	/NUDT14	ACTTCATGAAGACGCATGAC	11.412	15.865	1.3902
CCDS10001.1	/BRF1	TACGCGGCGTGCCCTCCGTA	68.1637	142.063	2.08414
CCDS10001.1	/BRF1	CTACCTGGAGCAGGTCGCTG	24.0125	1.06168	0.0442137
CCDS10002.2	/BTBD6/BTBD6	GCCGCTACCCACCTTGTGGG	10.4924	1	0.0953074
CCDS10002.2	/BTBD6/BTBD6	CCGACGTGCACTTCGTCGTG	15.3318	1	0.065224
CCDS10002.2	/BTBD6/BTBD6	TTACTTTAAGAGGATCAGAA	2.32485	1	0.430136
CCDS10002.2	/BTBD6/BTBD6	TCCCAGTACGTCTTGGCTGT	14.5346	60.7066	4.1767
CCDS10003.1	/CRIP2	CACGCACTCACCGAAGTACA	13.9785	49.3574	3.53095
CCDS10003.1	/CRIP2	TGCGACAAGACCGTGTACTT	18.1771	1	0.0550142
CCDS10003.1	/CRIP2	GCTCACCTTTGGGTCCGAAC	9.91587	1	0.100848
CCDS10003.1	/CRIP2	CCGTGCTACGCCACCCTGTT	14.1027	1	0.0709083
CCDS10004.1	/CRIP1/CRIP1/CRIP1/AL928654.7	TACCTCAGCGTGGCCCCCAG	23.7663	1	0.0420764
CCDS10004.1	/CRIP1/CRIP1/CRIP1/AL928654.7	GACCTCTGGGGGCCACGCTG	4.00953	1	0.249406
CCDS10004.1	/CRIP1/CRIP1/CRIP1/AL928654.7	CATACCTTTAGGCCCAAACA	2.30658	38.6867	16.7723
CCDS10006.1	/TMEM121/TMEM121	GATCATGGCGTAGCCGCGCT	23.968	1	0.0417223
CCDS10006.1	/TMEM121/TMEM121	CACGTTTTTGCCGACGAAGA	2.87727	35.8494	12.4595
CCDS10008.1	/TUBGCP5	TGCGCGTCCAACCGACTCCA	21.8102	1	0.0458501
CCDS10008.1	/TUBGCP5	TGCACCACTTCCCAGTATAA	12.501	1	0.0799938
CCDS10009.1	/CYFIP1/CYFIP1	CGAGCGTGGCACCTGTGGGA	5.0064	1	0.199744
CCDS10009.1	/CYFIP1/CYFIP1	TCCATTGCAGAACGAGATGC	11.2891	1	0.0885809
CCDS10009.1	/CYFIP1/CYFIP1	TCGTAGATTTCCACTCTGTT	17.4937	1	0.0571634
CCDS10009.1	/CYFIP1/CYFIP1	AATCTACGAGAAAACCGTGG	1.76702	1	0.565926
CCDS1001.1	/SNX27	AACAATTAGATGCCCGACGT	6.16611	1	0.162177
CCDS1001.1	/SNX27	GTGTGTTCAATACGAGTAAT	10.0117	1	0.0998835
CCDS10010.1	/NIPA2/NIPA2/NIPA2	ACCATTCCTTAAGATATGCA	3.03433	1	0.329562
CCDS10010.1	/NIPA2/NIPA2/NIPA2	AAACGCATACGCAGCGAAGT	28.0283	1	0.0356783
CCDS10011.1	/NIPA1	CCTATTTAACAGACATTGTG	11.1223	1	0.0899098
CCDS10011.1	/NIPA1	CCACACAATGTCTGTTAAAT	9.55776	1	0.104627
CCDS10011.1	/NIPA1	CTCACCCGAACGGTACTCCA	14.3698	64.5308	4.49073
CCDS10011.1	/NIPA1	GCGCCCTTGGAGTACCGTTC	17.7323	1	0.0563941
CCDS10013.1	/MKRN3	CGCTATTCGCACGACCTTTC	2.4623	1	0.406124
CCDS10014.1	/NDN	TTCGGGTCGCCCTCGTCGTT	7.5055	1	0.133236
CCDS10015.1	/NPAP1	TCCGCCGGAACGCCCGTCGC	27.0697	98.2083	3.62798
CCDS10016.1	/SNURF/SNURF/SNURF/SNURF/SNURF	GTGACGCGATGGAGCGGGCA	15.7193	1	0.0636159
CCDS10016.1	/SNURF/SNURF/SNURF/SNURF/SNURF	ATATGGCTTTAACCACCTCT	12.9383	1	0.0772901
CCDS10016.1	/SNURF/SNURF/SNURF/SNURF/SNURF	GTAGGTGTCAGTTGTACCCG	5.48063	10.8072	1.97189
CCDS10017.1	/SNRPN/SNRPN/SNRPN/SNRPN/SNRPN/SNRPN	ATGAGATGTATCCTGCAAGA	8.32971	1	0.120052
CCDS10017.1	/SNRPN/SNRPN/SNRPN/SNRPN/SNRPN/SNRPN	TGAAGATTCGGCCATCTTGC	8.14119	1	0.122832
CCDS10018.1	/GABRB3	ATTCGCCTAAGACCCGACTT	31.5639	1	0.0316818
CCDS10018.1	/GABRB3	CGACATCGCCAGCATCGACA	21.9879	1	0.0454795
CCDS10018.1	/GABRB3	ATGTTCATCCCCACGCAGAC	26.0613	47.0752	1.80633
CCDS1002.1	/CELF3	GAAGCGTCTTCTGTTCGTGC	21.6064	1	0.0462827
CCDS1002.1	/CELF3	CACGAACAGAAGACGCTTCC	16.0338	1	0.0623683
CCDS1002.1	/CELF3	GAAGTTCCAGACCCACGCTG	13.6285	36.9597	2.71194
CCDS1002.1	/CELF3	TCAACACCCTTCACAGCAGC	30.2298	1	0.0330799
CCDS10020.1	/OCA2	GTACTCACCAACAATCTCAC	10.9442	1	0.0913726
CCDS10020.1	/OCA2	CGCTCCTCAGACTCCTTTAC	11.1365	31.9635	2.87016
CCDS10020.1	/OCA2	TTCAGGATGGATTGCTATTC	9.46503	40.7222	4.30238
CCDS10021.1	/HERC2	GGAGAGCTCCCTCCTAGAAA	2.76695	1	0.361409
CCDS10022.1	/APBA2/APBA2/APBA2	GAACGACTGCCATGGCCCAC	28.8101	1	0.03471
CCDS10022.1	/APBA2/APBA2/APBA2	GGAGGCGCCGGTGTTCCCGT	5.58016	1	0.179206
CCDS10022.1	/APBA2/APBA2/APBA2	TTTCCAGGTTTGCAATGGTC	16.5994	1.06168	0.0639589
CCDS10022.1	/APBA2/APBA2/APBA2	CAGCAGCGCTCTGATCTCAA	15.3023	1	0.0653496
CCDS10023.1	/NDNL2	GCTTATACCCGAAGACGTAC	6.97574	1	0.143354
CCDS10023.1	/NDNL2	CGTAGTCGACGGGGTCGGTG	8.78768	1	0.113796
CCDS10024.2	/TRPM1	CTGGAATTCAAGAACTCCAT	16.0196	1	0.0624236
CCDS10024.2	/TRPM1	TTCACCGGGGGTGTCAGCAC	36.5014	1	0.0273962
CCDS10025.1	/KLF13	CGTGTCCATGTCGAGCCGCG	13.4169	1	0.0745328
CCDS10025.1	/KLF13	GGCGAAGTGGTCCACATAGG	4.59582	1	0.217589
CCDS10025.1	/KLF13	GCGGCACTACCGCACACACA	11.8595	1	0.0843207
CCDS10025.1	/KLF13	GAATGCTGCAGCGGCGCGGC	10.9466	1	0.0913526
CCDS10026.1	/OTUD7A	CGACTATGAGCAGCTCCGCC	16.8949	1	0.0591893
CCDS10026.1	/OTUD7A	CAACAACGAGCAGTTCCCCC	15.7065	1	0.063668
CCDS10026.1	/OTUD7A	AGACCTGAGCGTGTACAGCG	12.0575	1	0.0829357
CCDS10027.1	/CHRNA7	TCACCACGTCCATGATCTGC	48.0372	1	0.0208172
CCDS10027.1	/CHRNA7	GGTCAAGAACTACAATCCCT	20.1153	1	0.0497133
CCDS10027.1	/CHRNA7	TACCATTTGCAGCCAAATGT	28.8173	1	0.0347014
CCDS10027.1	/CHRNA7	AAGTTTTAACCACCAACATT	22.8311	1	0.0438
CCDS10028.1	/ARHGAP11A	GAAGACCATATTCATACCGA	14.0716	1	0.0710652
CCDS10029.1	/GREM1	ATTTGCGCTCCGTCACATGC	38.331	1	0.0260885
CCDS10029.1	/GREM1	TCGTTGCATATCCATCGATT	56.9569	40.7838	0.716047
CCDS1003.1	/MRPL9	GCGCTGGTGGAAGGTACCGC	4.22312	29.6814	7.02831
CCDS1003.1	/MRPL9	GCTTATAGACGCGATGTCGC	7.22218	1	0.138462
CCDS1003.1	/MRPL9	GCTCATCCTGACGCAGTCGG	9.4589	27.0908	2.86405
CCDS1003.1	/MRPL9	GCATATACAGCCAGTCCCTG	18.7874	1	0.0532271
CCDS1003.1	/MRPL9	CCGGAATCGACTCCTTCCTC	16.8577	1	0.0593202
CCDS10030.1	/AVEN	GATCGCCACAGCGAGCGGCC	10.5631	1	0.0946692
CCDS10030.1	/AVEN	GATCTCCGCCAGGCCGGCCG	4.9106	30.4832	6.20763
CCDS10030.1	/AVEN	AGTGTCCTCCTTAGCTCTGC	24.4667	88.8945	3.63329
CCDS10031.1	/CHRM5/CHRM5	CCACTGGCCCAAGCGCCAAT	9.50496	65.9494	6.93842
CCDS10031.1	/CHRM5/CHRM5	ACGCTTGGCCCGATATGTCA	8.45463	1	0.118278
CCDS10032.1	/EMC7	CGAAGTGATATCCACTCGAA	6.29165	1	0.158941
CCDS10032.1	/EMC7	CAGATTTGATCCCGTTCGAG	12.483	1	0.0801091
CCDS10032.1	/EMC7	AGACTTTCTAATGAACCCAA	3.19646	1	0.312846
CCDS10033.1	/PGBD4	TCAAAGCCACCGGGTCCGAA	15.9153	44.1146	2.77183
CCDS10033.1	/PGBD4	CCGACAAAACGAGTACGATT	6.88334	1	0.145278
CCDS10034.1	/C15orf29	TAAGAAATCTCCAAAACAGT	7.9628	1	0.125584
CCDS10035.1	/EMC4	CAATGGCCCACTTGAAGCGC	20.0294	1	0.0499266
CCDS10035.1	/EMC4	AAGTGGGCCATTGAGCTAAG	5.8936	1	0.169675
CCDS10035.1	/EMC4	CCGGTCTGTCTCTTGCACGC	5.08359	1	0.196711
CCDS10035.1	/EMC4	TGCTTGTCCAAGTAACCGAC	15.9961	42.3875	2.64986
CCDS10036.1	/SLC12A6	AATAATTCCAATTATGAAGA	10.4389	1	0.0957956
CCDS10036.1	/SLC12A6	AGAAATGGACACCAGACCGA	28.2686	123.436	4.36652
CCDS10036.1	/SLC12A6	TTGAGTCAGATTAGTGTAAT	80.5975	75.7566	0.939938
CCDS10037.1	/NOP10	CCAGTATTACCTCAACGAGC	5.0734	1	0.197107
CCDS10037.1	/NOP10	AGATCGAGTCTATACGCTGA	18.716	34.4924	1.84294
CCDS10037.1	/NOP10	GGAGCAGAAATTTGACCCGA	7.06106	1	0.141622
CCDS1004.1	/RORC	GCCTCTTACCCCGTGAGGCT	7.85687	5.25595	0.668962
CCDS10040.1	/GJD2	CCCTTACCTCCCGATCATAG	5.36924	1	0.186246
CCDS10040.1	/GJD2	CAGCAGCACTCCACTATGAT	9.01007	1	0.110987
CCDS10040.1	/GJD2	GATCTTCCGGATCCTCATTG	7.21945	1	0.138515
CCDS10040.1	/GJD2	CGGTTACACTCATACAACCC	27.6928	1	0.0361104
CCDS10041.1	/ACTC1	CTTCTCATAGGGAGTTATGG	6.08486	1	0.164342
CCDS10041.1	/ACTC1	TGGTACGGCCAGAAGCATAC	4.65369	1	0.214883
CCDS10041.1	/ACTC1	CTACAACTCACCAATGAAGG	13.1047	1	0.0763083
CCDS10041.1	/ACTC1	CATTGCCAATAGTGATGACT	22.0511	44.608	2.02294
CCDS10042.1	/ZNF770	TTTCCGATCTCCATCTAAAC	6.0652	1	0.164875
CCDS10042.1	/ZNF770	CAGGGTTGCCCGGTGCTACC	21.6508	31.2851	1.44498
CCDS10043.1	/ATPBD4	TACTTACCTTGGTTTTCAGC	13.494	1	0.0741068
CCDS10043.1	/ATPBD4	ATGATGCAGTGCATTGCTGC	41.4661	1	0.0241161
CCDS10043.1	/ATPBD4	TAGCTACATGTATCAGACAG	61.7343	1	0.0161985
CCDS10043.1	/ATPBD4	CTCTATCGCCGAACCATAAG	7.9506	1	0.125777
CCDS10044.1	/MEIS2	TTTTTCCTCAAATCCAGAGC	34.0355	1	0.0293811
CCDS10044.1	/MEIS2	CTTACCAAATTGTCCAGCTC	60.0832	19.6275	0.326671
CCDS10044.1	/MEIS2	GCAACCTCAACCCACTCAGC	89.7411	83.405	0.929396
CCDS10044.1	/MEIS2	GAAGCATGGCCCCCACTGGA	43.3071	132.749	3.0653
CCDS10046.1	/TMCO5A	GAATCTTATCTTCCCTCTCT	12.9275	1.06168	0.0821259
CCDS10046.1	/TMCO5A	TTCTCTGCGTATCCCTTTCA	14.5252	1	0.0688461
CCDS10046.1	/TMCO5A	GAAGGAGAACCGCACCACGA	9.30558	1	0.107462
CCDS10047.2	/FAM98B	GCCGGGTCCCCAACCGACGA	18.4679	76.9285	4.16553
CCDS10047.2	/FAM98B	GGGAGACGTGCTGGACACAC	19.5768	1.06168	0.0542317
CCDS10047.2	/FAM98B	ATAATACCTTTGATTCCACT	18.9726	1	0.0527076
CCDS10047.2	/FAM98B	TCCGCATATGCTAAACCAAG	4.68142	1	0.21361
CCDS10048.1	/C15orf53	CCTGGTTTCATGGTTCCTCC	14.8027	1	0.0675553
CCDS10048.1	/C15orf53	ATCAACTTGCCAGCCCCAAA	7.14365	1	0.139984
CCDS10048.1	/C15orf53	CATTGTCTGAAGACATGAGC	1.51857	1	0.658516
CCDS10049.1	/C15orf54/C15orf54	AAAGCGTGTGTGCACTATAT	15.2248	1	0.0656824
CCDS10049.1	/C15orf54/C15orf54	GCGATGTAAAGGAACCTGAG	5.24198	1	0.190767
CCDS1005.1	/THEM5	TTGAGTCTGGGCAGGATACG	8.69362	1	0.115027
CCDS1005.1	/THEM5	AGAAGACTAAGTCTAGCGGC	6.87694	5.00922	0.728409
CCDS1005.1	/THEM5	CAGCATGTCCGAACACCAGC	6.42297	1	0.155691
CCDS1005.1	/THEM5	ACTCAAGCTCCCATCTGGAC	2.34044	1	0.42727
CCDS10050.1	/FSIP1	AACTAGTAATGATGATAAGC	5.29511	1	0.188853
CCDS10050.1	/FSIP1	CAGATAATCTCTGAGTGTTC	17.7455	1	0.0563522
CCDS10050.1	/FSIP1	AGAATCTAATTCTTTTAATT	5.34557	1	0.187071
CCDS10050.1	/FSIP1	TAGAAATGAGAATAAAGCTG	6.097	1	0.164015
CCDS10051.1	/GPR176	GCTGGCACAAATCCCCGAGC	5.79408	1	0.17259
CCDS10051.1	/GPR176	CAGATTTGAACACGGTTGTG	10.7381	35.0476	3.26386
CCDS10051.1	/GPR176	CGCCGTAATGTGGTCAGTAC	6.60576	1	0.151383
CCDS10051.1	/GPR176	CTGGCTACCCGAGCGTATGC	14.2831	39.797	2.78629
CCDS10052.1	/BMF/BMF/BMF/BMF	ACTCACCATAAAAGAGTCGC	34.3314	63.9757	1.86348
CCDS10052.1	/BMF/BMF/BMF/BMF	AGCAGCCCCCCGAAGGGCAG	18.6364	1	0.0536584
CCDS10052.1	/BMF/BMF/BMF/BMF	GCATTGCAGACCAGTTCCAC	14.4797	1	0.0690622
CCDS10053.1	/BUB1B	CTGCTGAAGAGTATTGTTAC	6.75842	1	0.147964
CCDS10053.1	/BUB1B	ATGATCCGCCCTTGCCTTAA	19.6807	1	0.0508111
CCDS10053.1	/BUB1B	AGCCAGAGATTGAGAAATCG	4.5579	1	0.2194
CCDS10053.1	/BUB1B	TCCCATTTAGGTATATCAGC	3.20052	1	0.312449
CCDS10054.1	/PAK6/PAK6/PAK6/PAK6/PAK6	CGCCCCCCACGGGCACCAAT	7.65815	1	0.13058
CCDS10054.1	/PAK6/PAK6/PAK6/PAK6/PAK6	TTCGGAATAGCCTGCGCTTC	13.7368	1	0.0727974
CCDS10054.1	/PAK6/PAK6/PAK6/PAK6/PAK6	CTGGTATCCGAAGTGGTCAG	3.25505	1	0.307215
CCDS10054.1	/PAK6/PAK6/PAK6/PAK6/PAK6	CCGTCAAGATGATGGACCTC	14.9164	1	0.0670403
CCDS10055.2	/C15orf52	CGTGTGCTGAGCAGCGAAGC	5.99953	41.4006	6.90064
CCDS10055.2	/C15orf52	GCCCGCCGTTGCCATGCACT	32.5347	1	0.0307364
CCDS10055.2	/C15orf52	CTAAGCAGAAAGTACCCCCG	16.4315	1	0.0608587
CCDS10056.1	/DISP2	CTGTCCGGGGAGCCGCCGTC	10.4422	33.814	3.23819
CCDS10056.1	/DISP2	TCGGGCCGTTGCTCCCCTTC	16.2203	7.22972	0.44572
CCDS10056.1	/DISP2	AGACATTGGGAGCAAGTTAG	6.94833	1	0.143919
CCDS10056.1	/DISP2	AGAGCACTACAAGCCCTCAC	11.6984	1	0.0854817
CCDS10057.2	/IVD	CATTGCTGCGATCGATCTCC	15.2651	1	0.0655089
CCDS10057.2	/IVD	CTATTAGCTTCGTCAGACCA	13.7131	59.473	4.33695
CCDS10057.2	/IVD	CTGTGATGCCCAATACGCCC	15.0349	1	0.0665118
CCDS10058.1	/BAHD1	CGTGACCGTGATCGTGCTAC	32.8233	1	0.0304661
CCDS10058.1	/BAHD1	AGCCATTAGTGCGGCGGCGA	7.32271	1	0.136561
CCDS10058.1	/BAHD1	TCTAAGTCAGGTCTGCGCAC	12.9596	40.5988	3.13272
CCDS10059.1	/CHST14	AGCGGTAACGGTCACTTACG	9.03374	1	0.110696
CCDS1006.1	/THEM4	TTAGAGGTCATTTTCTTCTG	9.83261	30.2982	3.0814
CCDS1006.1	/THEM4	TACTTGTCGCCTCTGAGTAT	36.9882	10.1904	0.275503
CCDS10060.1	/C15orf57/C15orf57/C15orf57/C15orf57	TTCAGGGCAAGAATCCACAA	11.9316	30.5449	2.56
CCDS10060.1	/C15orf57/C15orf57/C15orf57/C15orf57	CAGAGTTCGAAGCATGTCCT	39.9966	76.8052	1.92029
CCDS10060.1	/C15orf57/C15orf57/C15orf57/C15orf57	ATGCTGGGATCGGTTCCTCC	15.8842	1	0.0629556
CCDS10061.1	/RPUSD2	AGGGGTGTAGCTCCTTGAGT	2.94667	1	0.339366
CCDS10061.1	/RPUSD2	CGAATGGGCTCTGCTGTGAC	30.7454	1	0.0325252
CCDS10061.1	/RPUSD2	CTACATGCCCTACGCTATAA	5.67695	1	0.176151
CCDS10061.1	/RPUSD2	CTTTATAGCGTAGGGCATGT	44.473	1	0.0224856
CCDS10062.1	/RAD51	TGTTGCCTATGCGCCAAAGA	26.8239	37.5765	1.40086
CCDS10062.1	/RAD51	ATGTTTGGAGAATTCCGAAC	18.2973	36.2195	1.9795
CCDS10063.1	/FAM82A2/FAM82A2	CAGGCTGAAGAACTACAGCC	6.14579	1	0.162713
CCDS10063.1	/FAM82A2/FAM82A2	GGCAGGTCTCTCACCTGAGC	6.63149	1	0.150796
CCDS10063.1	/FAM82A2/FAM82A2	AAGCCCTCTCAGTGCCACTG	7.46317	1	0.133991
CCDS10064.1	/GCHFR	CGGTACTCACCATGCGGATC	4.67875	1	0.213732
CCDS10064.1	/GCHFR	CATCAGCACCCAGATCCGCA	6.05266	1	0.165217
CCDS10064.1	/GCHFR	TCCAGAGCTGATGCAGCATC	26.8486	1	0.0372459
CCDS10064.1	/GCHFR	CTGTTCATCGCCCACCATAG	18.8141	1	0.0531515
CCDS10065.1	/DNAJC17	GCTTACCCTGGCTGCAGCAT	3.69475	1	0.270654
CCDS10065.1	/DNAJC17	CTGCCAGGCTGCATATGACA	11.1961	1	0.0893172
CCDS10065.1	/DNAJC17	CCCAGAAACTTGATGAGAAA	1	1	1
CCDS10066.1	/PPP1R14D	CCCGGTCATACTTCACTGTC	41.7762	26.8441	0.642569
CCDS10066.1	/PPP1R14D	TTACATGGGTTCTCCCCATC	50.9087	48.0621	0.944084
CCDS10066.1	/PPP1R14D	TCTCCTATCTAGGCCATTCT	38.8236	1	0.0257575
CCDS10066.1	/PPP1R14D	GAACTGCCCCCGCCCCACAG	22.5362	1	0.044373
CCDS10067.1	/SPINT1	CATCCGTGTCACCCCGCAGT	36.0624	1	0.0277297
CCDS10067.1	/SPINT1	TGACACGGATGTCAGGGTAG	3.36064	1	0.297562
CCDS10067.1	/SPINT1	CTGAGCTAGTCACTGTCAGC	23.9893	76.0033	3.16822
CCDS10067.1	/SPINT1	TGAGTCCCCACAGTTCCACC	33.7352	1	0.0296426
CCDS10068.1	/RHOV	CGCCCCTGCAGTGCAAGTCC	27.3488	1	0.0365646
CCDS10068.1	/RHOV	CTCCGGTGCGCATTGAGCTC	25.5745	1	0.0391015
CCDS10068.1	/RHOV	CATCGGTATCCGGGTAGCAA	21.7475	64.0373	2.94459
CCDS10068.1	/RHOV	GTACGTTGACATCGTCCCTC	18.3768	22.7115	1.23588
CCDS10069.1	/VPS18	ATTGCTGGAGACGACAAGAC	7.47203	1	0.133833
CCDS10069.1	/VPS18	CAATCAGCTGTGCATGAGCC	16.6286	1	0.0601375
CCDS10069.1	/VPS18	GTTACTTACCAGTATGGTCA	13.3079	1	0.0751433
CCDS10069.1	/VPS18	GGCAAATGAGCCCAACCACG	7.53936	38.5017	5.10676
CCDS10070.2	/CHAC1	AGCCGCGCACGAAGCCCACA	47.9661	48.9256	1.02001
CCDS10070.2	/CHAC1	CGGTCTTTCCGTGCCCACGC	50.4504	143.05	2.83546
CCDS10070.2	/CHAC1	CACTTACCTCATGATCTTCA	10.1045	1	0.0989663
CCDS10070.2	/CHAC1	GACGCTCCTTGAAGATCATG	5.56896	1	0.179567
CCDS10071.1	/INO80/INO80	AATCCATTATTGCCCCAGTC	5.4505	2.17193	0.398482
CCDS10071.1	/INO80/INO80	GGATCCCTTAATACAAGTTA	5.41191	1	0.184778
CCDS10071.1	/INO80/INO80	TACAGAATCAAAATGTGATA	8.46783	1	0.118094
CCDS10071.1	/INO80/INO80	AGCTGAAGAAAAGCAGAAAG	4.31212	1	0.231905
CCDS10072.1	/EXD1	GACAGTGAATTCCTAGCTTA	14.8264	1	0.0674472
CCDS10072.1	/EXD1	AGTGGAACTACTAGATGAAG	5.34351	1	0.187143
CCDS10072.1	/EXD1	GAGCAAAAGCATCTTCTGTT	12.6323	40.0437	3.16995
CCDS10073.1	/CHP1	CCGGCACGGCGATGGGTTCT	4.61476	1	0.216696
CCDS10073.1	/CHP1	ACTGCGGGACGAAGAGCTCG	8.23291	1	0.121464
CCDS10073.1	/CHP1	GACTCACCCCTCTGGAAAGA	4.79315	1	0.208631
CCDS10073.1	/CHP1	GCAGCCGGGAAGATTTCCAG	5.35571	1	0.186717
CCDS10074.1	/OIP5	CCCTTCCTAGTTGGCATTGA	14.5008	1	0.0689616
CCDS10074.1	/OIP5	TCACCACACCATTTTGTCAC	21.7689	46.8902	2.154
CCDS10074.1	/OIP5	GTATTCTACCCATGCTGCCC	10.7073	1	0.0933944
CCDS10075.1	/NDUFAF1	TATACATCTGATTCGTCCTC	2.78081	1	0.359607
CCDS10075.1	/NDUFAF1	GCATGAGCTTCCGCTTGATA	13.1505	1	0.0760426
CCDS10076.1	/ITPKA	CGTCGCGCTCCACCACGCCG	11.1531	1	0.0896611
CCDS10076.1	/ITPKA	CTGATGGCTGACGCGCTGCG	15.6743	1	0.0637987
CCDS10076.1	/ITPKA	CCCCCACAGGACTTACCTAG	10.1064	1	0.0989472
CCDS10076.1	/ITPKA	CTGCGCGTGCTCCTCCTCCG	5.76662	1	0.173412
CCDS10077.1	/LTK	ACCCAACAGGGATGGGCTGC	30.9644	83.405	2.69358
CCDS10077.1	/LTK	CGCTGGCAAGTCCCAGCCCC	46.82	1	0.0213584
CCDS10077.1	/LTK	GGGCGCTGACTTTCGGGTCC	34.5717	32.5803	0.9424
CCDS10079.1	/RPAP1	ATGCTGTCGAGACCGAAGCC	29.3673	1	0.0340515
CCDS10079.1	/RPAP1	CCATCGGGATGTGGTGATGT	24.9209	1	0.0401269
CCDS10079.1	/RPAP1	GCACATGGACACTGTCGAGC	10.6369	1	0.0940125
CCDS1008.1	/S100A10/S100A10	TTTACATTTCACAAATTCGC	10.183	1	0.0982031
CCDS1008.1	/S100A10/S100A10	GAGCTTCTTTTCCCTAATTG	5.51243	1	0.181408
CCDS10080.1	/TYRO3	GGTGAAGCTGACAGTGTCTC	12.8154	1	0.0780311
CCDS10080.1	/TYRO3	GCTCTGACGCCGGCCGGTAC	1.34864	1	0.741486
CCDS10081.1	/EHD4	TCCCTCTCCCAGATACCTAC	5.9704	1	0.167493
CCDS10081.1	/EHD4	TCCACGACTAAAGCATTCCC	8.75855	41.0922	4.69167
CCDS10081.1	/EHD4	ATCAGCGTCATCGACAGCCC	2.34044	1	0.42727
CCDS10081.1	/EHD4	CGATGACGCTGATGCTCTTC	10.5353	1	0.094919
CCDS10083.1	/VPS39	TCCAGAGGAATGGCTTCTTG	14.5708	56.8207	3.89962
CCDS10083.1	/VPS39	AAGGACATCTTCTTCTCTAT	7.24518	1	0.138023
CCDS10083.1	/VPS39	GCTTACCTGCTGAATCTTTT	7.26852	31.3467	4.31267
CCDS10084.1	/GANC	GTAACAAGATCGCATTTTAC	13.0619	1	0.0765588
CCDS10084.1	/GANC	GACATCCGGAACTTCAAATC	7.73061	36.0344	4.66127
CCDS10084.1	/GANC	CAAGCAAGCCAAGCACTGTA	12.1814	1	0.0820921
CCDS10085.1	/CAPN3	TTGACAGATGTCAGTTCTGT	54.3783	56.5123	1.03924
CCDS10085.1	/CAPN3	AATCCCCGATTTATCATTGA	29.7597	1	0.0336025
CCDS10085.1	/CAPN3	TTTCGATGAAACTTTGATCA	39.9093	30.0515	0.752993
CCDS10085.1	/CAPN3	AGTTTCATCGAAAACTACGC	12.6932	17.407	1.37136
CCDS10086.1	/CAPN3/CAPN3/CAPN3	GTTTGTTCACGACTGTGTTA	35.2152	71.624	2.0339
CCDS10086.1	/CAPN3/CAPN3/CAPN3	TCGCATCTCGTAGCTGTTGA	46.1883	1	0.0216505
CCDS10086.1	/CAPN3/CAPN3/CAPN3	CGAAATGCAGTCAACGACGC	14.3247	1	0.0698094
CCDS10087.1	/SNAP23	TTACCTCAATGGCTAAACCC	21.8342	1	0.0457997
CCDS10087.1	/SNAP23	CCTAGTCTCTGGAAAGTACG	17.3285	1	0.0577084
CCDS10087.1	/SNAP23	TTGTTCATCCAGCATAGTGA	16.1238	114.245	7.0855
CCDS10087.1	/SNAP23	AATCAAGACCATCACTATGC	25.282	1	0.0395538
CCDS10089.1	/LRRC57/LRRC57/LRRC57	GCGCCGTTTCCACATGAGCG	4.47463	1	0.223482
CCDS10089.1	/LRRC57/LRRC57/LRRC57	CGTCAGCTTCTGCAAGTCTG	21.5675	1	0.0463661
CCDS1009.1	/S100A11	AGAACTAGCTGCCTTCACAA	4.68582	1.3084	0.279226
CCDS1009.1	/S100A11	CTGCAGAACCAGAAGGACCC	4.04813	1	0.247028
CCDS1009.1	/S100A11	ATCTAGCTGACCATCACTGT	15.8875	1	0.0629424
CCDS10090.1	/HAUS2	CTATTGAAGCTGTTTATCAC	22.7126	1	0.0440285
CCDS10090.1	/HAUS2	TTTAGATTTGCAGCTAAATG	14.1037	1	0.0709036
CCDS10090.1	/HAUS2	CAGATATATGGTACATTTGC	20.8749	1	0.0479043
CCDS10091.1	/UBR1	GATTTTTATGAACACTGTCC	7.98747	1	0.125196
CCDS10091.1	/UBR1	TTTATAGTACCTGCTCTTCC	12.8827	14.323	1.11179
CCDS10092.1	/CCNDBP1	CGCAACCCAGACACTGTTGT	15.5156	1	0.0644514
CCDS10092.1	/CCNDBP1	CAGATGCCTCAGATACCAAG	6.45244	1	0.15498
CCDS10092.1	/CCNDBP1	CTAACATCCGAATTTTCTTC	2.24905	1	0.444633
CCDS10092.1	/CCNDBP1	CCAATACAAGTCCTGATTGC	18.2418	1	0.054819
CCDS10093.1	/EPB42	GCTCCCGGCGCCTCTTTGTG	24.0128	81.7396	3.404
CCDS10093.1	/EPB42	AGCGCGGAAGTACAGGATGA	24.8284	1	0.0402764
CCDS10093.1	/EPB42	GAGTACTTGTTGAACCAGAA	15.9996	33.2588	2.07873
CCDS10093.1	/EPB42	TGCGCTGAGCCTCATTCTTC	41.9384	1	0.0238445
CCDS10094.1	/LCMT2	TGCCAGCGTAGTCAGTAGCG	13.3282	41.0922	3.0831
CCDS10094.1	/LCMT2	CAAGATCTGCGCGCGAAGCG	5.36791	1	0.186292
CCDS10095.2	/ZSCAN29	CTAGGTCACAGTCTCTGTGA	10.8487	1	0.0921766
CCDS10095.2	/ZSCAN29	GAGAATTGCGAGGAGCGTTC	5.67729	1	0.17614
CCDS10095.2	/ZSCAN29	ACCACACCGGATTTAGGAAA	4.04033	1	0.247504
CCDS10096.1	/TP53BP1	CAGAATCATCCTCTAGAACC	19.677	1	0.0508209
CCDS10096.1	/TP53BP1	GAACGAGGAGACGGTAATAG	10.7655	1	0.0928895
CCDS10099.1	/CATSPER2/CATSPER2	TGATCGTATTCAAAAAGACC	9.50162	1	0.105245
CCDS10099.1	/CATSPER2/CATSPER2	TTTGAATACGATCATATTGA	14.866	36.4045	2.44884
CCDS10099.1	/CATSPER2/CATSPER2	AAACCAAGCTGCCACCTCCA	27.8615	42.0791	1.5103
CCDS101.1	/H6PD	TTTCCGAGACCAGAACCGCA	3.77801	1	0.264689
CCDS101.1	/H6PD	TGATCTCCACCCGCTCCACA	10.7086	44.1763	4.1253
CCDS101.1	/H6PD	GATCATCATGAAAGAGACCG	2.61189	1	0.382864
CCDS101.1	/H6PD	AGGCCGCACCAGCTTCTATG	7.89613	1	0.126644
CCDS101.1	/H6PD	ACCGTACTCCTCATAGAAGC	2.61156	1	0.382913
CCDS101.1	/H6PD	AGCCTGACGCCGACCTTCGC	20.9105	1	0.0478229
CCDS1010.1	/CRNN	ACACCGTACCACAATCACAT	8.70509	1	0.114875
CCDS1010.1	/CRNN	AGGCCTTCAGGCGCTATGCA	14.1328	1	0.0707574
CCDS1010.1	/CRNN	CGTCCTTGCATAGCGCCTGA	9.05512	1	0.110435
CCDS1010.1	/CRNN	AGCCCGCAGATACAACTCTC	7.70182	1	0.129839
CCDS1010.1	/CRNN	TCCAGACTCTTGAGAGCCGC	12.0829	1	0.0827618
CCDS1010.1	/CRNN	GCCTGCGGCTCTCAAGAGTC	10.7198	1	0.0932852
CCDS10101.1	/PDIA3	TTGCTACTTACCTACTATAG	3.85721	1	0.259255
CCDS10101.1	/PDIA3	GTCCTGCCTGCTTCTTCAAG	23.5256	1	0.0425068
CCDS10102.1	/ELL3	CACTTACCCCTCGGTGGCCT	9.40711	1	0.106303
CCDS10102.1	/ELL3	CAGCGCCCTCCTGACAACAC	12.9437	85.0087	6.56756
CCDS10104.1	/C15orf63/C15orf63	GAAGACTTACCGCTCCTGTT	16.7477	1	0.0597098
CCDS10104.1	/C15orf63/C15orf63	TTTTTGCAGGGAGAAAGAAC	5.47857	1	0.182529
CCDS10105.1	/MFAP1	GGCTCGACATCGAAAAATAG	6.05946	1	0.165031
CCDS10105.1	/MFAP1	TGAGTGCATCCAATGCAGCC	10.0737	1	0.0992688
CCDS10106.1	/WDR76	CGGGATTGTCACCCTACGAA	12.7569	36.8363	2.88755
CCDS10106.1	/WDR76	ATATTTTACCTTTTGGATTT	24.507	36.9597	1.50813
CCDS10106.1	/WDR76	GTCTCTTCTCTATCATTTCA	6.80075	1	0.147043
CCDS10107.2	/FRMD5	CCGACTCCTCTGTAAAACAT	2.64576	1	0.377964
CCDS10107.2	/FRMD5	CAGCATCCGATGTTTTACAG	15.9999	1	0.0625003
CCDS10107.2	/FRMD5	GACTCAGGGAAACACCCTGA	3.66055	1	0.273183
CCDS10107.2	/FRMD5	AACTTGGAGCTGTAGCCTTC	6.83934	1	0.146213
CCDS10108.1	/CASC4	GAACAACATATCGTATCAGA	10.1193	1	0.0988208
CCDS10108.1	/CASC4	GCAACTTGCTGAGCTTCGTC	12.4387	1	0.0803943
CCDS1011.1	/LCE5A	AACTCTGAGGTCGGCGTCGG	11.8483	1	0.0844
CCDS10110.1	/CTDSPL2/CTDSPL2	TACTTACCATTTTTATTTGC	8.959	1	0.11162
CCDS10110.1	/CTDSPL2/CTDSPL2	CCCAACAAAGTAGTCCTTGG	6.98047	34.2457	4.90593
CCDS10110.1	/CTDSPL2/CTDSPL2	TACTTACCAAGTCTAAAACT	9.22844	1	0.108361
CCDS10110.1	/CTDSPL2/CTDSPL2	ATTCTCCCTAGTTTTAGACT	15.6185	69.7736	4.46737
CCDS10111.1	/EIF3J	CGGCGGGGGACTCGGACTCC	4.33958	1	0.230437
CCDS10111.1	/EIF3J	AGACGCCGACGCTTTCTCCG	9.98666	1	0.100134
CCDS10112.1	/SPG11	GCGGGTTCTACCGATGCTGT	5.18919	41.4623	7.99014
CCDS10112.1	/SPG11	GCCAGTCCCCGCCGAGGCGA	40.7518	1.18504	0.0290795
CCDS10112.1	/SPG11	ATCATGTCCACTGCCTGTGC	98.4685	64.9625	0.659729
CCDS10113.1	/B2M/B2M/B2M	TCACGTCATCCAGCAGAGAA	14.5895	1	0.0685425
CCDS10113.1	/B2M/B2M/B2M	ACCCAGACACATAGCAATTC	20.2978	1	0.0492663
CCDS10114.1	/TRIM69	GGAGGAGCTTGCCATCCAAC	7.44457	1	0.134326
CCDS10114.1	/TRIM69	TTGTCTCCAGTTGACCCTGT	48.5785	31.7785	0.654168
CCDS10114.1	/TRIM69	GTTGAATCTGAGCCAGCTTC	21.3701	1	0.0467943
CCDS10115.1	/C15orf43	TTGGCGACGCCATGTTTCAA	4.68349	1	0.213516
CCDS10115.1	/C15orf43	GTTTTGCGGCAGCGTTAGCC	17.1278	1	0.0583846
CCDS10115.1	/C15orf43	CCTCAGTACCTCAGCGTGTC	24.552	1	0.0407299
CCDS10115.1	/C15orf43	TACCTCCACAGTGGCTGAAG	15.4966	42.1408	2.71935
CCDS10116.1	/SORD	CCTGATCGAGCCACTTTCTG	12.2836	40.167	3.26998
CCDS10116.1	/SORD	CCACAGAAAGTGGCTCGATC	4.42184	1	0.22615
CCDS10117.1	/DUOX2	ATACTAGCATGGTGGTCCTG	26.2776	74.9548	2.85242
CCDS10117.1	/DUOX2	GCACATTTATGTCACCCAGC	9.72328	1	0.102846
CCDS10117.1	/DUOX2	GCCCCCAGTACATCTGCGAG	7.58636	39.1185	5.15642
CCDS10118.2	/DUOXA2	TATTCCTGCAGCGCTGGTTT	13.8945	1	0.0719707
CCDS10118.2	/DUOXA2	TGTAACGCGCGCTGCGCTGA	5.19832	1	0.19237
CCDS10118.2	/DUOXA2	AGCCCGTGTCCGTCTGCTCG	19.8971	39.0568	1.96294
CCDS10119.1	/DUOXA1/DUOXA1	GTGGTGACCAGCTTATTCAT	12.4566	1	0.0802789
CCDS10119.1	/DUOXA1/DUOXA1	ATGATGTGTTGGTGCTGACC	17.1732	38.1316	2.22041
CCDS10119.1	/DUOXA1/DUOXA1	GAGTGGATCAGCGCTGATAT	11.0833	1	0.0902256
CCDS1012.1	/CRCT1	CAGAGCGCCGTTTCCGCCAA	4.69329	1	0.21307
CCDS1012.1	/CRCT1	GGAAACGGCGCTCTGTTGAG	10.2391	1	0.0976646
CCDS1012.1	/CRCT1	CGCTCCAACAACCGGAGCTC	6.60002	1	0.151515
CCDS10120.2	/SHF	ACCCTTGCCGCGAACCCTCC	23.6679	39.7353	1.67887
CCDS10120.2	/SHF	CCGTTTGATGTTCAGGAGAC	17.4091	1	0.0574412
CCDS10121.1	/SLC28A2	AGACTGGCACAGTGAACCCG	16.4092	1	0.0609413
CCDS10121.1	/SLC28A2	ACACCAGTACCTCTGGTAAG	7.62396	1	0.131165
CCDS10121.1	/SLC28A2	AGCAAGAGGACTGACGCACA	8.20379	49.4191	6.02394
CCDS10122.1	/GATM	AAGTCAGCAGCATCAAAGCA	13.7963	41.1539	2.98296
CCDS10122.1	/GATM	GCTGCTGACTTCATTCGAGC	11.8689	1	0.0842535
CCDS10122.1	/GATM	CCCTGACCGACCATGTCACC	21.6991	35.4176	1.63221
CCDS10122.1	/GATM	ATGATATGCACTCTGTAGTC	10.3505	1	0.0966136
CCDS10123.1	/SPATA5L1	GATACTGCTTTGTTACGACC	4.25698	1	0.234908
CCDS10123.1	/SPATA5L1	AAAGCAGTATCTAACACATC	18.7837	1	0.0532377
CCDS10123.1	/SPATA5L1	TTCTGCTGCGAGGTTTTCTA	7.63443	1	0.130986
CCDS10123.1	/SPATA5L1	GACATCAGGCCCTATTGGCA	8.0738	1	0.123857
CCDS10124.1	/C15orf48/C15orf48	TTACTTCCTTCCTTTTCATC	14.0221	1	0.0713158
CCDS10124.1	/C15orf48/C15orf48	TTTTCCAACTCCTGATGAAA	6.26831	41.6474	6.64411
CCDS10124.1	/C15orf48/C15orf48	GGTGTTCATGACTGTGGCGG	10.0066	35.2326	3.52094
CCDS10125.1	/SLC30A4	ATGCTCATCACCGCAGCTGT	8.38591	1	0.119248
CCDS10125.1	/SLC30A4	GGGAGTGACGGTGACCAGAC	2.61156	1	0.382913
CCDS10125.1	/SLC30A4	TGCATACATCATACGATTCA	12.377	1	0.0807947
CCDS10126.1	/PLDN	TATTAGCTTACGTGAGTTCC	23.1841	36.8363	1.58886
CCDS10126.1	/PLDN	GTGTGTCTAACAATACAACT	6.78315	29.3113	4.32119
CCDS10126.1	/PLDN	AGTTGTATTGTTAGACACAC	9.5371	34.6158	3.62959
CCDS10127.1	/SQRDL/SQRDL	TACCTCACTGGGCTCAACAA	11.4834	1	0.087082
CCDS10127.1	/SQRDL/SQRDL	TGCGGCCAGGAACCATTATG	19.7261	1	0.0506943
CCDS10127.1	/SQRDL/SQRDL	TGCCGTGGGACGACCAGATG	9.96126	1	0.100389
CCDS10127.1	/SQRDL/SQRDL	ACGGCAAGTGTGATTCCATC	32.3502	42.881	1.32553
CCDS10128.1	/SLC24A5	AACACACTTGCAATTGTGTC	17.561	1	0.0569443
CCDS10128.1	/SLC24A5	AGAAATTCCCGATACAGTAA	5.62922	1	0.177644
CCDS10128.1	/SLC24A5	CAAGCCCCAAGTATGATAAT	7.98413	1	0.125248
CCDS10128.1	/SLC24A5	TTATCAGTTCTATATGAACT	13.4112	1	0.0745644
CCDS10129.2	/SLC12A1/SLC12A1	CCCCAGTGCATTGTCTTAAC	20.1214	34.4308	1.71115
CCDS10129.2	/SLC12A1/SLC12A1	CCCCTGTTAAGACAATGCAC	34.6752	1.06168	0.0306178
CCDS10129.2	/SLC12A1/SLC12A1	ACCGCGCAAACTGTGTGTTA	38.4414	1	0.0260137
CCDS1013.1	/LCE3E	AGCAGCAGCCCCCAGAACCG	7.9198	1	0.126266
CCDS10130.1	/SHC4	TGATCGACTCGTTCCGAAAG	11.213	83.7751	7.47125
CCDS10130.1	/SHC4	GAACGAGTCGATCACGTCCT	36.7654	1	0.0271995
CCDS10130.1	/SHC4	GCTGCAATCAATGAGATCAC	9.98226	1	0.100178
CCDS10130.1	/SHC4	GAATGAGAACCCAAGTTACA	2.5689	1	0.389272
CCDS10131.1	/FGF7/FGF7	GTTGGAATTGTGGCAATCAA	10.8122	5.19427	0.480407
CCDS10131.1	/FGF7/FGF7	ATTCTATCTTGCAATGAACA	7.15112	1	0.139838
CCDS10131.1	/FGF7/FGF7	ACACATATGCATCAGCTAAA	5.16719	1	0.193529
CCDS10131.1	/FGF7/FGF7	CTGATGCATATGTGTTGTAA	6.46563	1	0.154664
CCDS10132.1	/DTWD1/DTWD1/DTWD1	TTCTTACTAACCTTCACAAG	19.4177	1	0.0514994
CCDS10132.1	/DTWD1/DTWD1/DTWD1	GTGTAAATGTTTACAAATTC	7.50076	26.3506	3.51306
CCDS10132.1	/DTWD1/DTWD1/DTWD1	CTTTTGCCATCTGTTTCATT	14.8636	1	0.0672784
CCDS10133.1	/SLC27A2	GGACCGGCGCAGCAATCAAG	15.9624	1	0.0626472
CCDS10133.1	/SLC27A2	GCGTCTGGCGCGCTTTCTCC	10.1183	1	0.0988312
CCDS10133.1	/SLC27A2	CTGAACCTATCCCAGAGTCA	31.0727	33.1972	1.06837
CCDS10133.1	/SLC27A2	GCCTTATACATTTATACTTC	20.6525	1	0.0484203
CCDS10134.1	/HDC	AAGGGAGATGATGGAGCCTG	5.68102	1	0.176025
CCDS10134.1	/HDC	CCTCTCTCTCTGTACTCCTC	7.5725	1	0.132057
CCDS10134.1	/HDC	GTCTCTCCCGCACAGTGCTC	6.4599	1	0.154801
CCDS10134.1	/HDC	ATTGAACGAATCATCATGCC	18.3985	22.0947	1.2009
CCDS10135.1	/GABPB1	CTTCATCTAGCAGCACAGTA	26.2301	78.2238	2.98221
CCDS10135.1	/GABPB1	ACAGAGGTACTGCTGCGAGC	21.0065	1	0.0476042
CCDS10135.1	/GABPB1	CTCTTGATGATTGTGTTCTG	69.2358	14.7547	0.213108
CCDS10135.1	/GABPB1	TAAAGATGACAGCTCTCCAT	34.6908	40.5371	1.16853
CCDS10137.1	/USP8/USP8/USP8	ATAATTCATCATGCCTGCTG	6.4179	1	0.155814
CCDS10137.1	/USP8/USP8/USP8	GAACTGAGGTAGAGTTCTTT	8.21632	1	0.121709
CCDS10137.1	/USP8/USP8/USP8	TACCTTTTGGGTTTTGTCTT	18.0823	32.1486	1.7779
CCDS10137.1	/USP8/USP8/USP8	CACATTGGCTAAAGGCTCTT	11.5014	1	0.0869462
CCDS10138.1	/SPPL2A	CTTTCTGATATTCCTCCTGT	10.8315	29.373	2.71181
CCDS10138.1	/SPPL2A	GCTTTGCTCTTTATGCCAAC	3.68289	34.9242	9.48283
CCDS10138.1	/SPPL2A	AGACTTTAGAGATATGAACC	7.55189	1	0.132417
CCDS10139.1	/CYP19A1/CYP19A1/CYP19A1/CYP19A1	GCATGAATTCTCCATATACC	25.4184	1	0.0393415
CCDS10139.1	/CYP19A1/CYP19A1/CYP19A1/CYP19A1	ATGGAGAATTCATGCGAGTC	2.35464	1	0.424693
CCDS10139.1	/CYP19A1/CYP19A1/CYP19A1/CYP19A1	AATCATTACAGCTCTCGATT	3.0384	1	0.329121
CCDS10139.1	/CYP19A1/CYP19A1/CYP19A1/CYP19A1	ACTCGACCCTTCTTTATGAA	6.06959	1	0.164756
CCDS1014.1	/LCE3D	TGGGCCTCTGGCGCCGGCAT	9.46091	1	0.105698
CCDS1014.1	/LCE3D	CAAGGCGGGGGCTCTGGCTG	8.62829	1	0.115898
CCDS1014.1	/LCE3D	GTGGGGGTTGGCACTGCTGC	11.0522	1	0.0904798
CCDS10140.2	/GLDN	CTCTTACCTGGTGGTCCAGA	7.32438	1	0.13653
CCDS10140.2	/GLDN	ACCTGCCAGGAGCACGTCGT	9.12146	1	0.109632
CCDS10140.2	/GLDN	TGTGTCCAACGACGTGCTCC	18.0671	1	0.0553493
CCDS10141.1	/DMXL2	AACACTCCACACAGCTGACT	33.4208	1.06168	0.0317671
CCDS10141.1	/DMXL2	AAACATCCAAGTCAGCTGTG	28.6091	1	0.0349539
CCDS10141.1	/DMXL2	TGTTTGTATATTTGAGCCCT	59.5791	1	0.0167844
CCDS10142.1	/SCG3	ATTAAAAAAACATATCCTCC	6.28485	1	0.159113
CCDS10142.1	/SCG3	ATCGATCAGTTTTCGATTCT	10.2442	1	0.0976158
CCDS10142.1	/SCG3	GATTATGACTCTACTAAGAG	3.37317	1	0.296457
CCDS10143.1	/LYSMD2	GCAGATTAAGTTATCAACAC	6.95546	1	0.143772
CCDS10143.1	/LYSMD2	AACTTCCCTCTATCACAGTT	26.9191	37.5148	1.39361
CCDS10143.1	/LYSMD2	AAATCACCTAACTGTGATAG	28.4626	1	0.0351338
CCDS10144.1	/TMOD2	TGTCACTAACCTCAGGATCT	43.1087	1	0.0231972
CCDS10144.1	/TMOD2	TCTAGATGACCTAGATCCTG	39.2689	1	0.0254655
CCDS10144.1	/TMOD2	CGAGCACCTCCTCATGTACC	46.9665	42.0791	0.895938
CCDS10145.1	/TMOD3/TMOD3	TTTGGATGATCTTGACCCCG	24.3438	1	0.0410782
CCDS10145.1	/TMOD3/TMOD3	GAAGACTATGTGCCCTACAC	26.8865	39.9203	1.48477
CCDS10146.1	/LEO1	ACCCTTATAGAATCTGCAAG	3.12673	1	0.319823
CCDS10146.1	/LEO1	GATTGCATCTGATTCAGAAG	7.50449	1	0.133253
CCDS10146.1	/LEO1	TGACTTACAACAGGCTGTCC	12.8953	1	0.0775478
CCDS10147.1	/MAPK6	TTATAGGGTCATCTTTCTGA	3.66495	1	0.272855
CCDS10147.1	/MAPK6	ATACCTTCTCGACTAATTCC	27.6752	1	0.0361335
CCDS10148.1	/BCL2L10	CCGGTGAATCTGCCGTAACC	11.194	1	0.0893336
CCDS10148.1	/BCL2L10	TCGTGTCCAGAGATAAATGA	5.44644	1	0.183606
CCDS10148.1	/BCL2L10	CAACAGCCTTCATTTATCTC	20.2579	1	0.0493635
CCDS10149.1	/GNB5	ACCTTTCTCGTTAATGTATT	16.3994	26.474	1.61433
CCDS10149.1	/GNB5	GCCAAATACATTAACGAGAA	7.32237	1	0.136568
CCDS10149.1	/GNB5	ACTGGTGCAAAGATAAGAGG	15.7796	1	0.0633729
CCDS1015.1	/LCE3C	TCTGACTGTGCTCTAAGCTC	3.81761	1	0.261944
CCDS1015.1	/LCE3C	ATCTCTGGCGCCGGCATTGA	9.5205	1	0.105036
CCDS1015.1	/LCE3C	TGAGCCACCACAGGCACTTC	15.8005	1	0.0632889
CCDS10150.1	/ONECUT1	AAGCGATCGGCGAGCTGCAC	14.4107	1	0.0693929
CCDS10150.1	/ONECUT1	AATCCGGCCGGGAGACCTTC	8.5609	1.06168	0.124015
CCDS10150.1	/ONECUT1	TTGCATGTAGAGTTCGACGC	11.3446	1	0.0881473
CCDS10151.1	/WDR72/WDR72	TTCCAGTCACAATCGTTCGC	18.3169	34.9859	1.91003
CCDS10151.1	/WDR72/WDR72	GACCAGCGAACGATTGTGAC	11.4069	33.6289	2.94812
CCDS10151.1	/WDR72/WDR72	AGTATTACCACTGCTCATTC	13.2301	1	0.0755852
CCDS10151.1	/WDR72/WDR72	CACATGCAGTTGATCCAGTC	24.2845	1.6168	0.0665776
CCDS10152.1	/RSL24D1	GCCTTACCTTGCAATCGTTG	2.06626	30.4215	14.723
CCDS10152.1	/RSL24D1	GTTCGTCCGCAACGATTGCA	10.5651	1	0.0946513
CCDS10153.1	/RAB27A/RAB27A/RAB27A/RAB27A	CCGGATGGAGCCACTGGCAG	3.59083	1	0.278487
CCDS10153.1	/RAB27A/RAB27A/RAB27A/RAB27A	AGCGTTCTTCAGAGATGCTA	3.16299	18.4555	5.83485
CCDS10153.1	/RAB27A/RAB27A/RAB27A/RAB27A	GTTTCCTCAATGTCAGAAAC	3.86601	1	0.258665
CCDS10154.1	/DYX1C1	ACTTACCACCCGTCACAGAA	9.63323	86.7974	9.01021
CCDS10154.1	/DYX1C1	TTTGCTGCTCTCATCGTCTA	68.9388	34.5541	0.501229
CCDS10154.1	/DYX1C1	CGCACTAAGTGTCATGATGA	64.5692	22.7732	0.352694
CCDS10155.1	/PYGO1	ATGCGAGGAAACTTTGTAAG	5.30765	1	0.188407
CCDS10155.1	/PYGO1	GCCTTGCGCTTTTTCTTATC	13.1445	1	0.0760777
CCDS10156.1	/NEDD4	ATTGCTACATTCTCCAACCG	5.66682	1	0.176466
CCDS10156.1	/NEDD4	TAAAGGCAGTGCCCTACTCC	32.9089	1.06168	0.0322612
CCDS10156.1	/NEDD4	CCGAAGAAAGTTGAAGAAGC	3.15652	1	0.316804
CCDS10157.1	/TEX9	TGACGTGGTTCAACAAGCTA	8.96813	1	0.111506
CCDS10157.1	/TEX9	ATCGGCAAGAAGTACGATCT	14.8646	1	0.0672739
CCDS10157.1	/TEX9	ACGAAGATGATTACAGTTTA	15.0028	1	0.0666543
CCDS10158.1	/MNS1	TTCCATCGTAGGGTTCCAAA	15.4171	5.25595	0.340917
CCDS10158.1	/MNS1	GAAATTGCTTGCGCTGAACA	8.13578	35.356	4.34573
CCDS10158.1	/MNS1	GCTCAAACAAGAAGAAAAAC	2.19352	1	0.455888
CCDS10158.1	/MNS1	ACTGAAACATGAAAGTCTAA	7.9618	1	0.1256
CCDS10159.1	/TCF12/TCF12	CTAGTTTTCCCACTATTAAC	6.49677	1	0.153923
CCDS10159.1	/TCF12/TCF12	AGCAGTCAATTCAGTGGATC	26.9596	1	0.0370925
CCDS10159.1	/TCF12/TCF12	CACTTGAATGACAGTCGATT	22.5389	1	0.0443677
CCDS10159.1	/TCF12/TCF12	TGTTGGGGACAAGCCTTCAT	36.0329	37.0213	1.02743
CCDS1016.1	/LCE3B	TCCAGAGCCATAGCCACAGT	15.8311	1	0.0631669
CCDS1016.1	/LCE3B	GCTGCAGGTCCCACCGATGC	9.17626	1	0.108977
CCDS1016.1	/LCE3B	CAAGATGGTGCCTCCGACTG	19.4752	42.2642	2.17016
CCDS10161.1	/CGNL1	TATTCGTTTATGCAGCTCCG	5.95893	1	0.167815
CCDS10161.1	/CGNL1	GACCCGAATACTGACACCGT	16.3202	1	0.0612736
CCDS10161.1	/CGNL1	ATAATGACGATGCTACTAAA	2.29811	1	0.435139
CCDS10161.1	/CGNL1	ACCTTAAAGTCTCGAGCAGC	3.61483	1	0.276638
CCDS10162.1	/GCOM1/GCOM1/GCOM1	AGGCAAATGTTTGCAGACTA	48.2914	36.6513	0.75896
CCDS10162.1	/GCOM1/GCOM1/GCOM1	AACTGGACTCTCAGGAGGTA	41.0741	1	0.0243463
CCDS10162.1	/GCOM1/GCOM1/GCOM1	ACCTACCAGGAAACTTCCTC	28.1873	1	0.0354769
CCDS10162.1	/GCOM1/GCOM1/GCOM1	TGGTAGGTTCTCCATTGCTC	27.0033	1	0.0370325
CCDS10163.1	/ALDH1A2	CCAGCCTGCGTAATATCGAA	34.416	1	0.0290563
CCDS10163.1	/ALDH1A2	AAAACCTTTCGATATTACGC	22.4147	1	0.0446136
CCDS10163.1	/ALDH1A2	TTTACAAGACATGAACCCAT	34.2694	22.3414	0.651934
CCDS10163.1	/ALDH1A2	GATCTGTCCACACACTCCAA	40.9244	1	0.0244353
CCDS10165.1	/AQP9/AQP9	ACGTGCCCAAGAACTCAGAG	5.76189	1	0.173554
CCDS10165.1	/AQP9/AQP9	AAAAAGCTTCAAGCAGAGAC	3.28651	1	0.304274
CCDS10165.1	/AQP9/AQP9	GACACCGCCAGCCACATAAA	7.4371	1	0.134461
CCDS10165.1	/AQP9/AQP9	GTCCTCGACTGAGAATAGCT	10.2341	1	0.097713
CCDS10166.1	/LIPC/LIPC	AATCTTGTGCGTTCCACCGA	17.5154	1	0.0570927
CCDS10166.1	/LIPC/LIPC	CGAAGCCATGTTCACCTAAT	23.2802	8.89509	0.382087
CCDS10166.1	/LIPC/LIPC	TCTCACCATTGAAGCCGTGC	15.2736	1	0.0654726
CCDS10166.1	/LIPC/LIPC	CTCCCGGGTAAAGGTATGAA	7.20998	1	0.138697
CCDS10167.1	/ADAM10	TTCATGTGAGACTGCTCTTT	16.0991	36.0344	2.23829
CCDS10167.1	/ADAM10	CGTCTAGATTTCCATGCCCA	19.6611	1	0.0508619
CCDS10167.1	/ADAM10	ATGTCCAGTGTAAATATGAG	5.76495	1	0.173462
CCDS10167.1	/ADAM10	GATACCTCTCATATTTACAC	3.86974	9.20349	2.37832
CCDS10168.2	/SLTM	CATGAAGCAGATGAGTTGAG	13.024	1	0.0767814
CCDS10168.2	/SLTM	GGAAGATGATGCTTTTATCA	9.34384	1	0.107022
CCDS10169.1	/RNF111	CTCCACTTCACTGTCAGTTG	43.3214	1	0.0230833
CCDS10169.1	/RNF111	TACCTCAACTGACAGTGAAG	23.1242	1	0.0432447
CCDS10169.1	/RNF111	ACATACCTGTTCATGATAGC	30.5805	1	0.0327006
CCDS10169.1	/RNF111	TGGTACCAGCTATCATGAAC	18.2276	22.4648	1.23246
CCDS1017.1	/LCE3A	TGAGTCACCACAGATGCCGC	8.11779	1	0.123186
CCDS10170.1	/CCNB2	GCACACTCACCGTCGGGCGT	11.5867	1	0.0863059
CCDS10170.1	/CCNB2	GGCGCTGCTCCGACGCCCGA	1	1	1
CCDS10170.1	/CCNB2	CAGAGCAGCACAAGTAGCTA	10.4842	1	0.0953813
CCDS10171.1	/LDHAL6B	GCGTTGCTTGACGCGGACAC	11.0566	1	0.0904438
CCDS10172.1	/GCNT3/GCNT3	CATAAACGCAGATAGCCCGC	14.2761	1	0.0700472
CCDS10173.1	/GTF2A2/GTF2A2/GTF2A2	TAAATGCAGCACTGGCTCAG	12.8445	1	0.0778541
CCDS10173.1	/GTF2A2/GTF2A2/GTF2A2	ACAGATTCTGCGATAATGTG	12.1983	82.7882	6.78685
CCDS10173.1	/GTF2A2/GTF2A2/GTF2A2	GCACTTACTTTTACCATCAC	7.54916	1	0.132465
CCDS10174.2	/BNIP2	TTCATAGGACATTGGCTCCC	17.5248	1.43176	0.0816991
CCDS10174.2	/BNIP2	TTGTAGTTGACATTGAATCC	20.5358	1	0.0486955
CCDS10174.2	/BNIP2	GCAGATATACTAGCTATAAC	1.31378	1	0.761163
CCDS10174.2	/BNIP2	CTCTTACCAGGCTGGTCCTC	43.057	31.3467	0.728029
CCDS10175.1	/ANXA2/ANXA2/ANXA2	TATTTCCATAGGTGTGGATG	17.2544	1	0.0579563
CCDS10176.1	/NARG2	AACTACGTGTTTTATCCAAC	10.8833	1	0.0918841
CCDS10176.1	/NARG2	GGTATTACTTGAATACACAC	1.80188	1	0.554976
CCDS10176.1	/NARG2	TCCCACTGTTCCTTGTACGT	36.7746	76.4968	2.08015
CCDS10177.1	/RORA	CACATGTAATGACACCATAA	25.473	1	0.0392572
CCDS10177.1	/RORA	TTGTCTCCACAGATCTTGCA	60.1575	1	0.016623
CCDS10177.1	/RORA	ACCATCTCGAGACATCCCTA	23.3892	55.7722	2.38452
CCDS10177.1	/RORA	ATTTCTGTAATCGACAGTGT	41.1557	1	0.024298
CCDS10178.1	/RORA	TCATTGTCTTCGAACTGGAC	25.4612	35.9111	1.41043
CCDS1018.1	/LCE2D	CCTGCAGTCTCTTCCTGCTG	12.155	41.0922	3.38069
CCDS1018.1	/LCE2D	TCTCACAGCAATCGGGGCTC	14.257	1.06168	0.0744671
CCDS1018.1	/LCE2D	CCACAGCAGGAAGAGACTGC	20.9087	1	0.0478269
CCDS10180.1	/VPS13C	GGTTCTCCACATAGTCCCCC	39.2232	55.9572	1.42663
CCDS10180.1	/VPS13C	ACAGATAAAAGAAAATGCCC	9.79975	1	0.102043
CCDS10181.1	/TPM1	GGAAGAGTTGGATCGTGCCC	61.8145	53.5517	0.866329
CCDS10181.1	/TPM1	GAGCGACCTGGAACGTGCAG	65.8701	1	0.0151814
CCDS10182.1	/LACTB	CGCGGGGTCCATCAGCGCGC	4.85168	1	0.206114
CCDS10182.1	/LACTB	CCCGCGTCGTCCGCAGCTTG	43.3217	1.12336	0.0259307
CCDS10182.1	/LACTB	TTAGGATGAGGTGGGCGCAC	30.7416	31.8402	1.03574
CCDS10183.1	/RAB8B	ATTAGAACGATAGAACTAGA	1.90647	1	0.524529
CCDS10183.1	/RAB8B	AGTACGCTGTCGTGATTGTT	15.5975	1	0.0641129
CCDS10183.1	/RAB8B	ATCACGACAGCGTACTACAG	13.4684	1	0.0742481
CCDS10184.1	/APH1B	CTCTTGCCATGAACCAAACA	9.81262	1	0.10191
CCDS10184.1	/APH1B	ATAGGCCAGCAGTCGCATAG	31.9582	1	0.0312909
CCDS10184.1	/APH1B	AGCACCCTCTATGCGACTGC	15.2099	1	0.0657468
CCDS10185.1	/CA12	GGGAACCCGAATGACCCGCA	7.65409	1	0.130649
CCDS10185.1	/CA12	CGGACAGCACTTCGCCGCCG	34.2556	1	0.0291923
CCDS10185.1	/CA12	GAGGCCTTCTGACTTGTTGC	30.7646	1	0.0325049
CCDS10185.1	/CA12	CAGTGCTGGCGTCAGGATAA	19.1933	4.70082	0.24492
CCDS10187.2	/AC118274.1	CCAGCTCCACGACGTGTTTG	23.4198	28.9412	1.23576
CCDS10187.2	/AC118274.1	CCTCAAACACGTCGTGGAGC	8.8544	1	0.112938
CCDS10187.2	/AC118274.1	GATTTCGGTCCAACGGCGAT	5.80694	1	0.172208
CCDS10187.2	/AC118274.1	CGTCACCCCCGAGCGCAAGT	7.59082	1	0.131738
CCDS10188.1	/DAPK2/DAPK2	GGACTTTTATGACATCGGAG	6.32484	1	0.158107
CCDS10188.1	/DAPK2/DAPK2	TCACACCGCGCCGGCTCGCC	19.8719	1	0.0503222
CCDS10188.1	/DAPK2/DAPK2	CTATGAGAACCGCACCGACG	13.137	42.5726	3.24066
CCDS10189.1	/FAM96A	GTGAAGATGCAGCGGGTGTC	18.9898	38.7484	2.04048
CCDS10189.1	/FAM96A	GAGAAAGCGCTAGAAGTTTA	14.1616	1	0.0706136
CCDS10189.1	/FAM96A	AGAGTCGCCAAAGAGCAATG	17.6592	35.2943	1.99864
CCDS10189.1	/FAM96A	AGTGGTCTCGGAAAGTTGTG	18.281	34.2457	1.87329
CCDS1019.1	/LCE2C	GCTGCTCCCTGAGCCACCAC	23.1083	37.5765	1.62611
CCDS1019.1	/LCE2C	AAACATGGAGCTGGGCACTG	10.4344	1	0.0958365
CCDS10190.1	/SNX22	TTGACTTGCCTGCTGTCGCC	20.2693	86.1806	4.25178
CCDS10190.1	/SNX22	ACCCTGAGGGAGTTCCTGCC	4.95393	1	0.20186
CCDS10190.1	/SNX22	TGCAAACATAGGGATCCACA	10.5387	1	0.0948884
CCDS10190.1	/SNX22	TATGTTTGCAACCCCTCCCC	28.7669	1	0.0347622
CCDS10191.1	/PPIB	GTGTATTTTGACCTACGAAT	1.45324	1	0.688119
CCDS10191.1	/PPIB	CAAATTCCATCGTGTAATCA	12.8408	1	0.0778767
CCDS10191.1	/PPIB	TCCAGGGCGGAGACTTCACC	13.446	1	0.0743714
CCDS10192.2	/CSNK1G1	GGATCATGGACCATCCTAGT	7.30678	1	0.136859
CCDS10192.2	/CSNK1G1	GCACACTGCTCTCGACCATC	15.3846	1.12336	0.0730184
CCDS10192.2	/CSNK1G1	TGAATATGTAGCAATCAAAC	6.63962	1.12336	0.16919
CCDS10192.2	/CSNK1G1	TTTGATTGCTACATATTCAT	18.1568	30.8533	1.69927
CCDS10193.1	/KIAA0101	TGAAACTGATGTCGAATTAG	26.3213	81.1228	3.08202
CCDS10193.1	/KIAA0101	ATTCGACATCAGTTTCATCG	21.7489	1	0.0459794
CCDS10193.1	/KIAA0101	GCGTGCGCCCAACTCCCAAG	5.24265	5.50267	1.0496
CCDS10193.1	/KIAA0101	GAGTTGGGCGCACGCAAACG	13.1265	36.3429	2.76866
CCDS10194.1	/TRIP4	CCTGCTCCTTAAATTGCTTC	9.30831	1	0.107431
CCDS10194.1	/TRIP4	TTTCCTAATGACTATCCGTC	16.4271	79.2724	4.82571
CCDS10194.1	/TRIP4	TTTCATCTGCAAAAATCCTC	5.81101	1	0.172087
CCDS10194.1	/TRIP4	TCAGACTCTTGACTGATGTC	15.214	65.456	4.30236
CCDS10195.2	/PIF1/PIF1	ATCTTCTTCACTGGGAGTGC	12.4146	1	0.0805501
CCDS10195.2	/PIF1/PIF1	ATATCTGCTAAAGCGAATCC	5.74802	1	0.173973
CCDS10195.2	/PIF1/PIF1	GGTGGTGCCCCCGATGTGGC	6.37897	1	0.156765
CCDS10196.1	/PLEKHO2	CCGATATCTGCTCCTCTGCC	21.9794	1	0.0454971
CCDS10196.1	/PLEKHO2	CATCGCCCTACCTTGTTCCC	29.4224	41.2773	1.40292
CCDS10196.1	/PLEKHO2	TAAAGCGGTGTTTTCGCTTG	2.72055	1	0.367572
CCDS10197.2	/ANKDD1A	ACCTGTCCACTGTTGCTCGA	10.9449	35.1709	3.21346
CCDS10197.2	/ANKDD1A	GACCACCCCAGTGATCCCTC	24.4494	1	0.0409008
CCDS10197.2	/ANKDD1A	CCCGACCAGCAGCCAGATGA	16.3479	88.0927	5.38862
CCDS10198.1	/SPG21/SPG21	ACGCGGGCCCCCGAAGTATC	14.6947	1	0.0680518
CCDS10198.1	/SPG21/SPG21	ATATTCCTGCCCCCTGTCAG	47.8975	1	0.0208779
CCDS10198.1	/SPG21/SPG21	GAAGATAGAGGTGTCACTGA	9.38851	1	0.106513
CCDS10199.1	/OSTBETA	TGTGGTGGTCATTATAAGCA	8.14013	1	0.122848
CCDS10199.1	/OSTBETA	CCTCACTAGCTCTCAGTTTC	14.8833	50.0359	3.36189
CCDS10199.1	/OSTBETA	GTTTAGGCTGTTGTGATCCT	37.5278	1	0.0266469
CCDS102.1	/SPSB1/SPSB1/SPSB1	GTCCGTTCAAGTAGCGCATT	15.9258	1	0.0627912
CCDS102.1	/SPSB1/SPSB1/SPSB1	GGCAAAGTCGGGTATACCCG	2.18879	1	0.456874
CCDS102.1	/SPSB1/SPSB1/SPSB1	ATCCGAATGCGCTACTTGAA	8.4529	1.06168	0.125599
CCDS102.1	/SPSB1/SPSB1/SPSB1	ATGGCGAACGTCACTGGTAG	22.331	1	0.0447807
CCDS102.1	/SPSB1/SPSB1/SPSB1	AGCCGAGCCGCTGCCGCTCA	17.2239	43.1277	2.50394
CCDS102.1	/SPSB1/SPSB1/SPSB1	GTGCCGTCGCTCGGTGCGCC	9.72568	1	0.102821
CCDS1020.1	/LCE2B/LCE2B	GGAACATGGAGCTGGGCACT	7.37484	1	0.135596
CCDS1020.1	/LCE2B/LCE2B	AGGCATTTAGGGGGACACTT	7.89134	35.9111	4.55069
CCDS10200.1	/RASL12	CCGTGAAGTTTCTGACCAAG	7.79321	1	0.128317
CCDS10200.1	/RASL12	AGAGGACACCTACAGCTCCG	8.5125	1	0.117474
CCDS10200.1	/RASL12	CTGGTGGTCCACAGTCTCCT	10.7124	30.5449	2.85137
CCDS10201.1	/PDCD7	GAACTCAAAGCAGCCGCTGA	11.9715	1	0.0835315
CCDS10201.1	/PDCD7	TTCAGATAGTACGCCATCAG	9.5459	1	0.104757
CCDS10201.1	/PDCD7	GACCTGATCTGGATGAGCGC	7.34098	1	0.136222
CCDS10201.1	/PDCD7	CGGCTTGGAGATAATACTGT	5.81374	1	0.172006
CCDS10202.1	/CLPX	CGCATTCATATGTCAGTTTT	12.8645	69.4035	5.39498
CCDS10202.1	/CLPX	GTATGCTGGTGTTTCTGTAA	1.54463	1	0.647404
CCDS10202.1	/CLPX	TAGAGTTAGAAATAAGAAGA	5.12519	1	0.195115
CCDS10203.1	/CILP	TGCCAAGCCTGCCGACACCC	23.766	50.8994	2.14169
CCDS10203.1	/CILP	GCTGGACTCTTCTTACTGAC	10.5553	1	0.0947392
CCDS10203.1	/CILP	TAGAGGCTCGGACCACTGAC	4.04067	1	0.247484
CCDS10203.1	/CILP	TGGTCCGAGCCTCTAGCCGC	14.9398	1	0.0669353
CCDS10204.1	/PARP16	GGCCCGTTTGTGGTTGTCTC	6.91074	29.9281	4.33066
CCDS10204.1	/PARP16	TTTGGCACTTGACGTCCGGA	15.2252	1	0.0656807
CCDS10204.1	/PARP16	GTAGGTCCCCTCTCCGAACA	11.305	1	0.0884561
CCDS10205.1	/IGDCC3	CGCGGCGCGCTGCACAGCCA	4.59716	1	0.217526
CCDS10205.1	/IGDCC3	CCTTGATGATCCGTCACTTC	33.9773	1	0.0294314
CCDS10205.1	/IGDCC3	GGGACGGCAACATCATCACT	9.64849	1	0.103643
CCDS10206.1	/IGDCC4	TATCGAGTACGGATTTCGGC	8.4499	20.7377	2.4542
CCDS10206.1	/IGDCC4	CGTACTCGATACACCTTGTT	9.78761	1	0.10217
CCDS10206.1	/IGDCC4	CCCTGGCAGGCGATCGCCAT	15.4438	1	0.0647508
CCDS10206.1	/IGDCC4	CTACAAACTATATTGGCGGG	3.22625	1	0.309957
CCDS10207.1	/DPP8/DPP8	TGGAGCCTTTTTATGTTGAG	31.6305	1	0.031615
CCDS10207.1	/DPP8/DPP8	CAGCAGTCTTAATGCTCTCT	87.8592	86.489	0.984405
CCDS1021.1	/LCE2A	ACTCACAACAATCGGGGCTC	14.6125	1	0.0684346
CCDS1021.1	/LCE2A	TGTTGTGAGTGTGAACCTTC	18.6561	1	0.0536018
CCDS1021.1	/LCE2A	TCGGCACTTTGGAGGACACT	18.1229	1	0.0551787
CCDS10212.1	/RAB11A	TGTTGCAAACTCTACTCCAA	43.3329	81.7396	1.88632
CCDS10212.1	/RAB11A	AAAGCTCTTGCTTCATCTGT	20.5138	57.6226	2.80897
CCDS10212.1	/RAB11A	AGAGTGATCTACGTCATCTC	42.3983	1	0.0235859
CCDS10213.2	/MEGF11/MEGF11	TGTGTAATAGATCTGATCGA	7.42457	1	0.134688
CCDS10213.2	/MEGF11/MEGF11	GCACGGCCGCTGCGTTTCCC	5.42104	1	0.184466
CCDS10213.2	/MEGF11/MEGF11	AGGTGTCCGGGGAAACGCAG	2.75135	1	0.363458
CCDS10214.1	/DIS3L	GCATATACAACGCAGCTGTT	25.5447	1.80184	0.0705369
CCDS10214.1	/DIS3L	AGTATTCGTGATTACTTTCA	7.38937	1	0.135329
CCDS10214.1	/DIS3L	GAAGCTTTTGTTCGACTTCA	19.5338	13.3361	0.682719
CCDS10214.1	/DIS3L	GTCGAACAAAAGCTTCTATT	8.61776	27.831	3.22949
CCDS10215.1	/TIPIN	GAAGGAACTGAGCCTGATGA	11.0641	1	0.0903827
CCDS10215.1	/TIPIN	GTTTCACCAGAGTCAGGAAA	2.56689	1	0.389576
CCDS10215.1	/TIPIN	GTACCTCTGAGCATCCAGCT	11.9401	1	0.0837516
CCDS10216.1	/MAP2K1	CCATACTTACTCCGCAGAGC	9.90947	1	0.100914
CCDS10216.1	/MAP2K1	CCCGACGGCTCTGCAGTTAA	19.4844	76.8669	3.94505
CCDS10216.1	/MAP2K1	TTGGAACAGGACCAACTTGG	16.5132	1	0.0605578
CCDS10217.1	/SNAPC5/SNAPC5/SNAPC5/SNAPC5	CTTACATCATGTGACTGTTC	12.6895	38.0699	3.00011
CCDS10217.1	/SNAPC5/SNAPC5/SNAPC5/SNAPC5	TTCTAGAACTGATCATTGAT	10.2994	1	0.0970927
CCDS10217.1	/SNAPC5/SNAPC5/SNAPC5/SNAPC5	GACTCTTTGTGCTCAGCTCC	11.6703	1	0.0856877
CCDS10217.1	/SNAPC5/SNAPC5/SNAPC5/SNAPC5	GAGCACAAAGAGTCATGTGA	9.05473	1	0.110439
CCDS10218.1	/RPL4	GTGTGCTCGCCCACTGATAT	6.97507	37.2681	5.34304
CCDS10218.1	/RPL4	ATACGTTTCCAAAAGCACCC	1.88854	1	0.529509
CCDS10219.1	/ZWILCH	GTTCATACCTCATAGAGAAA	3.58643	1	0.278829
CCDS10219.1	/ZWILCH	TAAAGACCCATTTCTCTATG	5.63429	28.5094	5.05999
CCDS10219.1	/ZWILCH	CAAGTGCAGTTGATCAGCAA	9.14446	39.6119	4.33179
CCDS1022.1	/LCE4A/LCE4A	GCAACCACAGCCCCCAGAGC	5.28905	39.1801	7.40779
CCDS10220.1	/LCTL	GACCTTGTAGTAGCCGTCAC	25.4442	1	0.0393016
CCDS10220.1	/LCTL	TAGCTCACCTCGGATGCCTG	21.1893	1	0.0471936
CCDS10220.1	/LCTL	ACTACCGATTCTCCCTGTCT	25.7916	61.1384	2.37048
CCDS10221.1	/SMAD6	TCGCGACGAGTACAAGCCAC	42.381	1	0.0235955
CCDS10221.1	/SMAD6	CGTTTCAGTGTAAGACAATG	22.3351	1	0.0447725
CCDS10221.1	/SMAD6	CAACTCCCTCATCACTGCTC	31.9961	1	0.0312538
CCDS10222.1	/SMAD3/SMAD3	CCCGATCGTGAAGCGCCTGC	8.15979	1	0.122552
CCDS10222.1	/SMAD3/SMAD3	TTCACGATCGGGGGAGTGAA	9.83094	1	0.10172
CCDS10222.1	/SMAD3/SMAD3	ACTGACCTGCGTCCATGCTG	107.332	104.068	0.969589
CCDS10223.2	/IQCH	GTTTCCCACCTGGATTAAGA	7.81114	13.0277	1.66783
CCDS10223.2	/IQCH	ACTGAAAACCACGACCCTGT	27.4338	1	0.0364513
CCDS10223.2	/IQCH	ATTAACAAAATTCTCACCTG	19.7322	1	0.0506786
CCDS10223.2	/IQCH	GTCTTGAAACAGCAATCAAA	4.41064	1	0.226724
CCDS10224.1	/MAP2K5	CCTCTTGGAAATATCTGCAG	11.9052	1	0.0839969
CCDS10224.1	/MAP2K5	TACTTGCTGTTCCATTACTG	69.4496	66.9363	0.963811
CCDS10224.1	/MAP2K5	CCATGTATGTTCCGTTCCCC	49.9711	124.237	2.48618
CCDS10224.1	/MAP2K5	GTTTCAGCCTGCAAGCCTCC	24.3854	64.9625	2.66399
CCDS10226.2	/CALML4	GCAGCCGAGCATTTATTACC	26.8178	123.867	4.61884
CCDS10226.2	/CALML4	AGGCCCGGGTAATAAATGCT	13.1302	1	0.07616
CCDS10226.2	/CALML4	CTTTCCCAAGACCAAATTAA	10.7357	26.5974	2.47747
CCDS10226.2	/CALML4	ACCTACCATTAATTTGGTCT	34.5988	75.0164	2.16818
CCDS10227.1	/CLN6	TGGCTCTGTGAGCGCTGATG	15.4895	1.06168	0.0685419
CCDS10227.1	/CLN6	CTTTGGGCGTCCCATTGCCA	9.67929	1	0.103313
CCDS10227.1	/CLN6	AGCTGGTATTCCCTCTCGAG	5.98667	1	0.167038
CCDS10227.1	/CLN6	CCACTCAACAAGCCCAGTGT	18.5874	1	0.0537998
CCDS10228.1	/FEM1B	GATGTACCTACCCGTCGAAG	19.1053	1	0.0523415
CCDS10228.1	/FEM1B	ACTGGCACCGTCCGCTTCGA	10.751	1	0.0930146
CCDS10228.1	/FEM1B	CTGATTGCGACCGAAGAAGT	6.85928	1	0.145788
CCDS10228.1	/FEM1B	AAATCCGTTCCCGAACTATA	3.80915	1	0.262526
CCDS10229.2	/CORO2B	TTTCTGCATGACTGTCACAA	8.94101	1	0.111844
CCDS10229.2	/CORO2B	TGCCGTCAACACCCGCTTCC	69.6585	84.5769	1.21417
CCDS10229.2	/CORO2B	CCATCGTCACCGAGAGCGCA	56.3604	1	0.0177429
CCDS1023.1	/LCE1F	GGTGGGACCTACGCCGTCTG	15.451	1	0.0647209
CCDS10230.1	/SPESP1	CGTCACTCACTCGGATAAGC	22.9153	1	0.0436389
CCDS10230.1	/SPESP1	TTCTAGTTGCGCTTTTGCTA	12.1486	32.2103	2.65136
CCDS10230.1	/SPESP1	CTAGTACGAAGTGTTCCCTC	8.86994	59.7197	6.73282
CCDS10230.1	/SPESP1	TTTGGTTTGATCGACCAGAA	3.83081	1	0.261041
CCDS10232.1	/PAQR5/PAQR5/PAQR5	CCAATGAGACTCTCAACATT	20.7909	1	0.0480979
CCDS10232.1	/PAQR5/PAQR5/PAQR5	CGAACAGGATGCCTTGCTCA	4.22752	1	0.236545
CCDS10232.1	/PAQR5/PAQR5/PAQR5	CCTTTGCTTATCCGTACACC	25.1906	1	0.0396974
CCDS10232.1	/PAQR5/PAQR5/PAQR5	ACGAATCACCTTACAGAGTC	20.8996	1	0.0478478
CCDS10233.1	/RPLP1	CTTACCTTTGCAAACAAGCC	6.51236	17.592	2.70133
CCDS10233.1	/RPLP1	CCCTCCACTGCTGCTGCTCC	45.4502	85.0703	1.87173
CCDS10234.1	/RPLP1	TCTAGCTGAGGAGAAGAAAG	2.4809	1	0.403079
CCDS10235.1	/UACA	CCCCTTTTTAGCAAGGATTG	13.9087	32.0252	2.30253
CCDS10235.1	/UACA	TAATATCAACTCCATGTATA	19.4532	1	0.0514053
CCDS10236.1	/LARP6	GCAGATCCGCGTCGCCATCC	15.1866	4.20738	0.277046
CCDS10236.1	/LARP6	GCGGATCTGCACCGCCGTCT	1.79208	1.06168	0.592429
CCDS10236.1	/LARP6	CCCTCACAGGAATAGGAGCT	10.5658	1	0.0946453
CCDS10236.1	/LARP6	TACAATGAACGAAGCAAGCA	6.70729	1	0.149092
CCDS10237.1	/THAP10	ACATACCCACACTACGGTGA	21.6937	1	0.0460962
CCDS10237.1	/THAP10	TAATGCAACTACTCAGACAG	11.4736	1	0.0871564
CCDS10237.1	/THAP10	TTTTCCAAACGCTTTCACTT	7.79928	1	0.128217
CCDS10238.2	/THSD4/THSD4	GCTTACCTTCCTGTGTTGAG	17.4832	1	0.0571977
CCDS10238.2	/THSD4/THSD4	AGGGCTGTGGGCAGACGAAC	4.64016	36.898	7.95188
CCDS10238.2	/THSD4/THSD4	CTGGCGGCTGGCGTCCGTAC	18.1606	1	0.0550643
CCDS10238.2	/THSD4/THSD4	GGTGTCGGCGGTGCGCACGT	7.15579	1	0.139747
CCDS10239.1	/MYO9A	AATAACAATTCAAGTCGTTT	10.4189	1	0.0959794
CCDS10239.1	/MYO9A	CAAGTACAGTGCCTGTTTCC	24.1427	43.3744	1.79658
CCDS10239.1	/MYO9A	ATGCTCCTGATAAACGAGTC	7.83821	1	0.12758
CCDS10239.1	/MYO9A	GAAGTCCAGACTCGTTTATC	15.542	1	0.0643419
CCDS1024.1	/LCE1E/LCE1E	GGACACTTTGGAGGGCATTT	23.5222	1	0.042513
CCDS10240.1	/SENP8/SENP8/SENP8/SENP8	CCCCGTAGTCTTGAGTTACA	24.9257	1	0.0401193
CCDS10240.1	/SENP8/SENP8/SENP8/SENP8	GTACGTGATATGTAACACTG	12.0379	1	0.0830712
CCDS10241.2	/PARP6/PARP6	TCTCACCACTAGGACATCAA	7.77255	1	0.128658
CCDS10241.2	/PARP6/PARP6	ATATGGAACTATCGATGACG	5.67695	1	0.176151
CCDS10242.1	/CELF6/CELF6	GGACCGTGCACTCCTCGATG	62.9705	40.167	0.63787
CCDS10242.1	/CELF6/CELF6	AGTCCTGACGGCACCAGTAA	40.6337	28.8178	0.709211
CCDS10242.1	/CELF6/CELF6	GGTACCTACCGCCGTGGTGT	47.5498	1	0.0210306
CCDS10242.1	/CELF6/CELF6	TCAAGCTGGCGGACACCGAC	43.9438	44.9164	1.02213
CCDS10243.1	/HEXA	CCTAGGGAAACGGCATACAC	5.54323	1	0.1804
CCDS10243.1	/HEXA	GTTGTCTCTGTAGTCACACC	11.4791	1.06168	0.0924882
CCDS10243.1	/HEXA	CTTGCAGAGTTTGACACTCC	23.8767	1	0.0418819
CCDS10244.1	/ARIH1	TATTTCACTGGCCTTGAATG	10.318	1	0.0969176
CCDS10244.1	/ARIH1	ATAAGTTTTGTATGCAGTGC	15.6375	1	0.0639489
CCDS10244.1	/ARIH1	AAGATATCACAACCATGAGC	5.90173	1.06168	0.179893
CCDS10244.1	/ARIH1	ACTATTTCGTGTCCTGCTCA	6.46903	1	0.154583
CCDS10246.1	/BBS4	TGCAGGCTTCATAATCTTTC	8.11072	1	0.123294
CCDS10246.1	/BBS4	AGAACAGCTTCAAGAGACTC	17.2436	1	0.0579924
CCDS10246.1	/BBS4	GAATATGCTATCTATGTCCA	6.18299	1	0.161734
CCDS10247.1	/NEO1/NEO1	CGGGCTTTATCGCTGCGTAG	46.6514	1	0.0214356
CCDS10247.1	/NEO1/NEO1	TCGTGAGCATATATATTAGT	49.5818	1	0.0201687
CCDS10247.1	/NEO1/NEO1	AACCAACTCCAACTGTGAAG	11.3145	1	0.0883821
CCDS10248.1	/HCN4	TATATCGAATGAGGCGGGAG	3.18225	1	0.314243
CCDS10248.1	/HCN4	TCGTGAAGCGGACAATGCGC	18.2533	1	0.0547848
CCDS10248.1	/HCN4	GTGCGCATCGTGAACCTCAT	23.9091	1	0.041825
CCDS10249.1	/NPTN	GTCACCGTAAACACCGCCTA	28.9101	37.2681	1.2891
CCDS10249.1	/NPTN	ACTCACGCCGTTTGACCCGT	50.3105	41.709	0.829032
CCDS10249.1	/NPTN	TTCTTGCGCCATATCCAGTC	53.2154	68.9718	1.29609
CCDS10249.1	/NPTN	TCTTGTTCTCACTCCGTTTA	106.129	83.5283	0.787048
CCDS1025.1	/LCE1D	GGCGGCTGTGGCTCCAACTC	8.0518	37.2064	4.62088
CCDS1025.1	/LCE1D	GGGGCTCCAGCTGCTGCGGT	5.96227	1	0.167721
CCDS1025.1	/LCE1D	ACATTTAGGGGCGGGGCACT	3.14739	1	0.317724
CCDS10250.1	/NPTN	TTGTCCAGTAGCTGTATGTA	31.1915	1	0.0320601
CCDS10250.1	/NPTN	TCGTAAGAATGCCAGCAACA	14.7732	1	0.0676901
CCDS10251.1	/CD276/CD276	ATGCGTTGCCCTGTGCCAGC	36.149	81.7396	2.26119
CCDS10251.1	/CD276/CD276	AAAGCTGTGCACCAGCTGTT	38.6366	346.287	8.96267
CCDS10251.1	/CD276/CD276	CACGGCTCTGTCACCATCAC	23.2369	1.3084	0.0563072
CCDS10252.1	/TBC1D21	AAGAACACGCACCAGGATGA	6.20298	1	0.161213
CCDS10252.1	/TBC1D21	TTCAGGAGAGAGGGTGGTCA	13.8302	41.1539	2.97565
CCDS10252.1	/TBC1D21	GCCATGAGAAGTAGCCCGTG	19.7142	1	0.050725
CCDS10253.1	/LOXL1	TCTCCTCCGCAGCACAGCGC	17.4243	1	0.0573911
CCDS10253.1	/LOXL1	GTTGCATCTCACCACGTTGT	22.4716	78.6556	3.50022
CCDS10253.1	/LOXL1	GTCTGACTTCACCAACAACG	8.43597	1	0.11854
CCDS10254.1	/STOML1	TCATGGCCTCATCAGTTTCC	111.097	36.2812	0.326572
CCDS10254.1	/STOML1	TTGGTCACCTTCCCCATTTC	194.899	209.541	1.07513
CCDS10254.1	/STOML1	GAACACAATCATCCGCTCGT	34.4116	37.6381	1.09376
CCDS10255.1	/PML	GTCGGTGTACCGGCAGATTG	80.1911	65.2709	0.813943
CCDS10255.1	/PML	TCTCGAAAAAGACGTTATCC	142.684	196.28	1.37563
CCDS10255.1	/PML	GCGGTACCAGCGCGACTACG	64.4958	100.182	1.55331
CCDS10255.1	/PML	CTGCGCGTGAACCGCGCCAA	74.7019	100.922	1.351
CCDS10259.1	/ISLR2/ISLR2/ISLR2/ISLR2/ISLR2/ISLR2/ISLR2	CGGGGGAGAACCCGACGGAC	3.45204	1	0.289684
CCDS10259.1	/ISLR2/ISLR2/ISLR2/ISLR2/ISLR2/ISLR2/ISLR2	CAAGTACGCTCACCAGTTCG	27.3942	1	0.036504
CCDS1026.1	/LCE1C	ACTCCCCCCGCCACAGCAGC	10.6626	1	0.0937861
CCDS10260.1	/ISLR/ISLR	GGTAGGCACAGTCGGCGATC	9.0368	40.1054	4.438
CCDS10260.1	/ISLR/ISLR	GACCTAGAATCCGTGCCGCC	17.7097	2.66537	0.150504
CCDS10261.1	/STRA6/STRA6/STRA6	CTACAAGTACTACTCCCTGC	89.6857	309.464	3.45053
CCDS10261.1	/STRA6/STRA6/STRA6	AGAAGCTTCAGCCGTAGGAC	35.2676	58.3011	1.6531
CCDS10262.1	/SEMA7A	GACCCCGCATCTTCGCCGTC	42.6504	55.217	1.29464
CCDS10262.1	/SEMA7A	CGAGAACTACATCACTCTCC	39.6815	43.9295	1.10705
CCDS10262.1	/SEMA7A	GTGCCGGGCGTTGGTGCCAC	34.7135	45.0398	1.29747
CCDS10263.1	/UBL7/UBL7/UBL7/UBL7/UBL7	GAACTGGGAGAATACTCGCT	6.4741	1	0.154462
CCDS10263.1	/UBL7/UBL7/UBL7/UBL7/UBL7	CATCTGAGAGCCCTTCAAAC	8.27591	1	0.120833
CCDS10264.1	/ARID3B	GATCTCTCGAGATTTTGCCA	14.3464	1	0.0697037
CCDS10264.1	/ARID3B	GGGATTGCAGCTGTATGAAC	2.86034	1	0.349608
CCDS10265.1	/CLK3	GACTGCGATACCCGTCCCGA	30.6763	88.0927	2.87168
CCDS10265.1	/CLK3	ATACCTTGTGCTCATTGTAG	15.2214	33.9373	2.22957
CCDS10267.1	/EDC3/EDC3/EDC3	TACAGGAGTTGTGCCGACGA	19.5551	48.3705	2.47355
CCDS10267.1	/EDC3/EDC3/EDC3	GCTCAAAGAGCTATGTCGAC	5.21185	1	0.19187
CCDS10267.1	/EDC3/EDC3/EDC3	AGAAGTGGTACCCGTTCCCG	6.50796	1	0.153658
CCDS10268.1	/CYP1A1/CYP1A1/CYP1A1	CCCTACCTAAGGGCCACATC	21.6247	43.9295	2.03145
CCDS10268.1	/CYP1A1/CYP1A1/CYP1A1	TCTCCTGACAGTGCTCAATC	18.6585	1	0.0535949
CCDS10268.1	/CYP1A1/CYP1A1/CYP1A1	GGTTCATCACCAAATACATG	5.80254	1	0.172338
CCDS10269.1	/CSK/CSK/CSK/CSK	TGAGAAGATGTCAGCAATAC	15.6855	42.881	2.7338
CCDS10269.1	/CSK/CSK/CSK/CSK	TCCGAACTCCCCCTTCCCGA	15.1571	84.947	5.60445
CCDS1027.1	/LCE1B	GGACACTTTGGGGGGCATCT	8.32464	1	0.120125
CCDS10270.1	/LMAN1L	CTTGTCCACAGACGCCATCC	27.6918	110.914	4.00531
CCDS10270.1	/LMAN1L	TGCGGCTGACGCCATCCATG	14.0052	1	0.0714021
CCDS10270.1	/LMAN1L	CAGTCCTGCCATCCGTGTGC	35.7547	66.2578	1.85312
CCDS10270.1	/LMAN1L	GCCCGTCGCTGGCCAGCACA	8.42144	1	0.118745
CCDS10271.1	/SCAMP2	AGCGGTTCTCCAGCCATCAG	10.8877	1	0.0918465
CCDS10271.1	/SCAMP2	ACCGCTGGCTGTGAGGACCC	6.90027	1	0.144922
CCDS10271.1	/SCAMP2	AGAGCATCTTGCATATCCGC	8.07586	1	0.123826
CCDS10271.1	/SCAMP2	AGATCCCTGCCGACTACCAG	15.8659	1	0.0630283
CCDS10272.1	/MPI	TTACCTTGTTAGGGTGTGCC	6.80414	1	0.146969
CCDS10272.1	/MPI	TGTCTTTCCAGTTGTGGATG	14.6162	1	0.0684171
CCDS10272.1	/MPI	GTGTGGCTTCCGGCCAGTTG	4.93667	1	0.202566
CCDS10272.1	/MPI	TTGGCATCGGGGTAGTGCTG	8.93967	1	0.111861
CCDS10273.1	/COX5A/COX5A	CGCTCTCCGCCGCTGCGCTG	9.8878	1.06168	0.107373
CCDS10273.1	/COX5A/COX5A	GGGTCCGGGCGGAGTGCAGG	1	1	1
CCDS10273.1	/COX5A/COX5A	ATTACCTTTACGCAATTCCC	9.08793	1	0.110036
CCDS10274.1	/RPP25/RPP25	CTCGGGTTGCGATCGCTTCG	10.3356	1	0.0967531
CCDS10274.1	/RPP25/RPP25	ACGCGCGCCATCGTCTTCAG	7.12399	69.0334	9.69028
CCDS10275.1	/PPCDC	ATTCATCAGCGTCGCTGTAG	7.85614	1	0.127289
CCDS10275.1	/PPCDC	TCTACAGCGACGCTGATGAA	5.81541	1	0.171957
CCDS10275.1	/PPCDC	AAATCCCAGGTCAACTCTGC	15.1791	78.4705	5.16964
CCDS10276.1	/C15orf39/C15orf39	CGACTGTGTACGCCGCCAGC	14.1233	24.3152	1.72163
CCDS10276.1	/C15orf39/C15orf39	CGGGCCTTCAGTGTGGGGCC	3.69575	1	0.270581
CCDS10276.1	/C15orf39/C15orf39	GGCCCGCTTCCGCAGTCTGC	8.21431	1	0.121739
CCDS10277.1	/COMMD4/COMMD4	CCAGCGTGCTGATTTCTGCC	6.4555	1	0.154907
CCDS10277.1	/COMMD4/COMMD4	TTGCAGAGGTTCCGGTTCTG	3.65515	1	0.273586
CCDS10278.1	/NEIL1/NEIL1/NEIL1	GAATGTGCTACGAAACCTAG	9.61028	1	0.104055
CCDS10278.1	/NEIL1/NEIL1/NEIL1	GGTCAAAGGCCTTATCCGCT	10.2229	66.3812	6.49337
CCDS10278.1	/NEIL1/NEIL1/NEIL1	GACCGAGCGGGCCTTCTCAA	3.18225	1	0.314243
CCDS10279.1	/SIN3A/SIN3A/SIN3A	AATTCCCGTAGCTGACTGCA	13.8556	1	0.072173
CCDS10279.1	/SIN3A/SIN3A/SIN3A	GGGCTGGATGAGCATGACTC	1.9762	1	0.506021
CCDS1028.1	/LCE1A/LCE1A	CGTCACAGACTCCAGAGCTC	2.28998	1	0.436685
CCDS10280.1	/PTPN9	TTCTCGAAGAGATTAACAAG	6.9632	1	0.143612
CCDS10280.1	/PTPN9	GAACGAAGAGGTTCCTCATG	9.79401	67.1214	6.8533
CCDS10280.1	/PTPN9	CTTCGTTCTGAGATCCTCAG	6.26218	1	0.159689
CCDS10281.1	/SNUPN/SNUPN/SNUPN/SNUPN	TTTTCCTTCCAGCAAGCGGC	4.82361	1	0.207314
CCDS10281.1	/SNUPN/SNUPN/SNUPN/SNUPN	TCACCCTGGAGGCCACGATA	17.4488	41.5857	2.3833
CCDS10281.1	/SNUPN/SNUPN/SNUPN/SNUPN	GAGCCCTTATCGTGGCCTCC	7.53969	1	0.132631
CCDS10282.1	/IMP3/IMP3	GGAGCAAGGGCACGTACGCG	3.975	1	0.251572
CCDS10283.1	/SNX33	ACGATCTCCACATAAGAGGC	7.01467	1	0.142558
CCDS10283.1	/SNX33	GCCGTACCTATGAAGCCATC	9.21151	32.7654	3.557
CCDS10283.1	/SNX33	GCAGGGCGAAACCCACCACG	9.60109	1	0.104155
CCDS10284.1	/CSPG4	GAACCACCTGGAGGTGCCTG	3.35084	1	0.298433
CCDS10284.1	/CSPG4	CCGTGGCCACAGGCACCTCC	8.71288	1	0.114773
CCDS10284.1	/CSPG4	TCTCCACGGTGTCGTAAGCG	2.72835	1	0.366522
CCDS10284.1	/CSPG4	GCACCACGCTTACGACACCG	18.9364	1	0.0528084
CCDS10285.1	/ODF3L1	CCCAGCCATGAAACTGCCCA	22.6378	43.1894	1.90784
CCDS10285.1	/ODF3L1	CTTTGCACAGCACCCAGAAA	10.5038	38.6867	3.6831
CCDS10285.1	/ODF3L1	ATGATCTATGTAGCCCGTGC	15.0542	38.9334	2.58622
CCDS10285.1	/ODF3L1	CAGCTTATACCCTGCATAGC	5.5199	1	0.181163
CCDS10286.1	/UBE2Q2	ATCCATCTTCTTCACCGATA	29.2871	3.59058	0.122599
CCDS10286.1	/UBE2Q2	TCAGAATCCACAAACCATAT	16.6078	41.339	2.48912
CCDS10286.1	/UBE2Q2	ACTTACCCTCCTGAGAGAAC	19.0816	72.6726	3.80852
CCDS10287.1	/FBXO22	AGATCCAGGTTACGCTCCGA	16.7196	1.06168	0.0634993
CCDS10287.1	/FBXO22	GGGGCATTGCTTGGTTCGCG	27.8597	62.0019	2.2255
CCDS10287.1	/FBXO22	GAGTGTCGTGGCCATAAGAG	8.76908	1	0.114037
CCDS10288.1	/NRG4/NRG4	TTACAAATTAAGATGCCAAC	7.4713	1	0.133846
CCDS10288.1	/NRG4/NRG4	CTAGATCACGAAGAGCCCTG	2.52457	1	0.396108
CCDS10288.1	/NRG4/NRG4	CACAAGTCGTTTTGCCTGAA	9.75948	1	0.102464
CCDS10289.2	/C15orf27	GGATTGGTCATGTTGAAAGA	6.78042	1.12336	0.165677
CCDS10289.2	/C15orf27	TGCCTATCGGGACTTGCCCC	15.0563	1	0.0664176
CCDS10289.2	/C15orf27	TGCTGTCGATCTCTCCACGG	13.1678	1	0.0759426
CCDS1029.1	/SMCP	GCCCAACTCACCGCAAACTC	8.66616	1	0.115391
CCDS10290.1	/ISL2	TCACCCATAGCACCCAGAAA	3.86941	1	0.258438
CCDS10290.1	/ISL2	TATTTTTCATTATCCTTTTC	4.81988	1	0.207474
CCDS10290.1	/ISL2	GCCCGACCTCGAGTGGCACG	8.8974	1	0.112392
CCDS10290.1	/ISL2	GGCCGCGTGCCACTCGAGGT	8.29925	72.7959	8.77139
CCDS10291.1	/RCN2	TCGCTGCGGCGCTCGCCCAG	9.5053	47.2603	4.97199
CCDS10291.1	/RCN2	CCGCAGCGACTACGACCGCG	20.0172	1	0.0499569
CCDS10291.1	/RCN2	GTCTTTTTTGCTGCTCTTCG	13.423	26.474	1.97229
CCDS10292.1	/TSPAN3	CACCTCCTCCAAGACCGTGC	34.7375	37.2681	1.07285
CCDS10292.1	/TSPAN3	GGTGATGCCGCACTGGCCCA	54.6558	68.6017	1.25516
CCDS10292.1	/TSPAN3	TGTCACAGAAGTTGTTGTAG	24.8502	1.06168	0.0427232
CCDS10292.1	/TSPAN3	GGGATATGTTTACAGAGCAA	9.4897	34.3074	3.61522
CCDS10293.1	/TSPAN3	CAGGCTGCCATTACAATTGC	20.9426	42.881	2.04755
CCDS10293.1	/TSPAN3	GAGACTGCCAGCAATTGTAA	6.70662	1	0.149106
CCDS10295.1	/HMG20A/HMG20A	TTCCAAGGAGAGTAATGATC	7.15245	1	0.139812
CCDS10295.1	/HMG20A/HMG20A	GATGTGGCGCCACTACTGTA	7.5021	1.06168	0.141518
CCDS10295.1	/HMG20A/HMG20A	CACCAACAATCCAGAATTTG	10.6446	24.5619	2.30745
CCDS10296.1	/CIB2	GTAGTTGTCTAGCTGCTCTT	9.16752	1	0.109081
CCDS10296.1	/CIB2	GCATTCGCGATTCTATGAGC	5.28598	1	0.18918
CCDS10296.1	/CIB2	ACCTCGTCCCAATGGACTAC	14.9645	1	0.0668249
CCDS10297.1	/IDH3A	AATATAGGTCTCTCGGCTGC	19.8255	1	0.05044
CCDS10297.1	/IDH3A	GGCATTCCACAACCCAAAAC	8.26371	1	0.121011
CCDS10297.1	/IDH3A	TCCGCTAGTGACTTGTGTGC	10.2016	45.9033	4.49963
CCDS10297.1	/IDH3A	GGTCTCGGTGTGACACCAAG	3.79901	1	0.263226
CCDS10298.1	/ACSBG1	ATCACGACTGCCTTTAGATG	10.7005	36.0961	3.3733
CCDS10298.1	/ACSBG1	TTGACTCAGCATCACGCCCT	97.9307	67.7998	0.692325
CCDS10298.1	/ACSBG1	TGTAGACTAGCACACAGCAC	13.8369	1	0.0722703
CCDS10299.2	/DNAJA4	CGCACCTTCTCGCCCTCATC	100.003	1	0.00999967
CCDS10299.2	/DNAJA4	GCTGGCGCTCAAGTACCACC	14.5312	19.9359	1.37193
CCDS10299.2	/DNAJA4	TAATTGCCTGCTCTCCGCCT	91.8739	78.1005	0.850083
CCDS10299.2	/DNAJA4	TTATGACCAAGGCGGAGAGC	30.7057	1	0.0325672
CCDS103.1	/SLC25A33	TACAGGTGTGGAGGCACAGT	9.78895	39.4885	4.03399
CCDS103.1	/SLC25A33	CAGGTCGATCTTGGAGAAAG	7.59249	1	0.131709
CCDS1030.1	/IVL	TGCGGGTGGTTATTTATGTT	35.4961	68.725	1.93613
CCDS1030.1	/IVL	TCCTCCAGTCAATACCCATC	17.1417	1	0.0583372
CCDS1030.1	/IVL	ACCTCCACTGGGAGCTCGAC	12.5798	1	0.0794924
CCDS10300.1	/WDR61/WDR61	ATTCTCTTCAAACAAGAGCA	9.70335	1	0.103057
CCDS10300.1	/WDR61/WDR61	GCTCAGCGTGCCAGCCAAAT	15.8408	1	0.0631281
CCDS10301.1	/CRABP1	GAATTTCGACGAGCTGCTCA	2.04593	1	0.488775
CCDS10301.1	/CRABP1	CTCACGGGTCCAGTAGGTTT	25.5051	23.6367	0.926744
CCDS10301.1	/CRABP1	AACCTACTGGACCCGTGAGC	8.84221	57.1908	6.46794
CCDS10302.1	/IREB2	CCCGAAACTGACCTGCTTTT	14.4371	1	0.069266
CCDS10302.1	/IREB2	GCGATGGACGCCCCAAAAGC	7.25565	61.7552	8.51132
CCDS10302.1	/IREB2	ATGTTCTGCCTTACTCAATA	3.64396	1	0.274427
CCDS10302.1	/IREB2	AACAAGACCCGTATTGAGTA	8.21972	1	0.121659
CCDS10303.1	/PSMA4/PSMA4	AGTCTCGAAGATATGACTCC	4.4357	1	0.225443
CCDS10304.1	/CHRNA5	TATTTCAAGACTACGAAAGA	3.27905	1	0.304966
CCDS10304.1	/CHRNA5	ACTTGCAATATCTCAATTGG	6.99874	1	0.142883
CCDS10304.1	/CHRNA5	AGTTAATGACAACAAACGTC	6.37051	1	0.156973
CCDS10305.1	/CHRNA3/CHRNA3	CGGCCACCAGCCATGGGCTC	22.064	1	0.0453227
CCDS10305.1	/CHRNA3/CHRNA3	CCCTGGCGCTGTCGCCGCCG	31.9771	1	0.0312724
CCDS10305.1	/CHRNA3/CHRNA3	CTGAGCACCGTCTATTTGAG	24.1085	1	0.0414791
CCDS10305.1	/CHRNA3/CHRNA3	CAAACAGCCGCTCAAATAGA	6.72762	1	0.148641
CCDS10306.1	/CHRNB4	CATGAGGCGCGCGCCTTCCC	27.4843	1	0.0363844
CCDS10306.1	/CHRNB4	AGAACTCACCGCGCCCGCAA	24.1417	75.2632	3.11756
CCDS10306.1	/CHRNB4	CACCTACCACGCTGATAAGC	12.7457	1	0.0784579
CCDS10307.1	/MORF4L1	ACCTTTGCTTCATAAAGAAG	5.70575	1	0.175262
CCDS10307.1	/MORF4L1	GCCTCTTCTTTATGAAGCAA	10.468	1	0.0955295
CCDS10308.1	/CTSH	ACAGTATGACGAGGAAGCGA	2.61529	1	0.382367
CCDS10308.1	/CTSH	GACTTCATGATGTATAGAAC	7.86194	34.184	4.34804
CCDS10308.1	/CTSH	CTTCCAGGCGGAACAGCAGC	4.81581	1	0.207649
CCDS10309.1	/RASGRF1	CTGTCTCCACGATCTGCAGC	32.3843	31.3467	0.967961
CCDS10309.1	/RASGRF1	ATGGGGAGATCGAGATCGAG	13.2504	1	0.0754695
CCDS10309.1	/RASGRF1	GGGCGACAGTCTGGGTGGAC	6.39284	32.8271	5.13497
CCDS1031.1	/SPRR4	AAGAAGCAATGCCCACCGAA	10.5817	1	0.0945028
CCDS1031.1	/SPRR4	CATGTCTCTTGACATTTAAC	4.18792	1	0.238782
CCDS10310.1	/TMED3	CTACGATGTTGACTGCTATG	10.5113	40.9072	3.89174
CCDS10310.1	/TMED3	CATAGCAGTCAACATCGTAG	14.1464	1	0.0706894
CCDS10310.1	/TMED3	CGAGACGATTGCCCTGTTCG	25.1173	1	0.0398133
CCDS10311.1	/MTHFS	CCGGTTCCAGAGCAATCACA	23.2579	49.1724	2.11422
CCDS10311.1	/MTHFS	TGAAGCAGATTTTGCCTCGT	49.535	38.5017	0.777261
CCDS10311.1	/MTHFS	CTGTTGACGAGTCTTCGTAA	25.3596	106.967	4.21801
CCDS10311.1	/MTHFS	TGACAAACATGGCAACCGAC	13.2416	1	0.0755197
CCDS10312.1	/BCL2A1	CGCAACATTTTGTAGCACTC	10.8339	1	0.0923031
CCDS10312.1	/BCL2A1	TCTACGACAGCAAATTGCCC	18.0106	1	0.0555229
CCDS10312.1	/BCL2A1	AAGAAGTTTGAACCTAAATC	3.0032	1	0.332978
CCDS10313.1	/ZFAND6/ZFAND6/ZFAND6/ZFAND6/ZFAND6/ZFAND6	GAACACATGCCATTTGTACG	20.8231	1.06168	0.0509856
CCDS10313.1	/ZFAND6/ZFAND6/ZFAND6/ZFAND6/ZFAND6/ZFAND6	TCCATAAAATCCACAGCCAG	19.854	1	0.0503677
CCDS10313.1	/ZFAND6/ZFAND6/ZFAND6/ZFAND6/ZFAND6/ZFAND6	CATCTTCATCTATGCAGCCC	41.5338	36.3429	0.875018
CCDS10313.1	/ZFAND6/ZFAND6/ZFAND6/ZFAND6/ZFAND6/ZFAND6	TTCAGACAGACTACTGACAG	17.2415	1	0.0579995
CCDS10314.1	/FAH/FAH/FAH	GCCTACACTCAACAGCTTCA	11.494	1	0.0870022
CCDS10314.1	/FAH/FAH/FAH	TCAGAGATGACACCGAACTT	14.5299	1	0.0688236
CCDS10314.1	/FAH/FAH/FAH	TGGCCGTGCCTCCTCTGTCG	16.2504	34.1224	2.09978
CCDS10314.1	/FAH/FAH/FAH	TGTCTGGCACCCCAATCCGA	19.0514	8.27828	0.434524
CCDS10315.1	/KIAA1199/KIAA1199/KIAA1199	GGTCAGAGTGAGCCAGCTGA	8.83407	1	0.113198
CCDS10315.1	/KIAA1199/KIAA1199/KIAA1199	GAGGCAGGACTTCCTCTTCA	16.6228	2.97377	0.178898
CCDS10315.1	/KIAA1199/KIAA1199/KIAA1199	TGAGCAGCAGTGTCTTGCCC	41.5541	1	0.024065
CCDS10315.1	/KIAA1199/KIAA1199/KIAA1199	CGATATGCACATGGTGGTCT	16.8025	36.4662	2.17028
CCDS10316.1	/MESDC1	CGTCATGTCGGCCAGCGGCG	17.3742	1.24672	0.0717569
CCDS10316.1	/MESDC1	GCGCCAAGATGTCGGACCAC	7.25231	1	0.137887
CCDS10317.1	/IL16	TAACGGACTGACCAGACTGA	7.71735	1	0.129578
CCDS10317.1	/IL16	GTCCCCATCATCGTCTTCCT	15.6757	29.558	1.8856
CCDS10317.1	/IL16	CCATGTCACCATCTTACACA	12.3852	1	0.0807417
CCDS10317.1	/IL16	TGCTGGTCTTGGGTTCAGCT	23.7	1	0.0421941
CCDS10318.1	/STARD5	CGACGCAATGGACCCGGCGC	19.1669	1	0.0521732
CCDS10318.1	/STARD5	CCGAGAAGATGCTCCAGTAC	13.8394	1	0.0722575
CCDS10318.1	/STARD5	GACTTACGTCAGTGATGCTT	7.91774	1	0.126299
CCDS10319.1	/MEX3B	CAGCGGAGGGGGAGAGACCC	16.0362	1	0.0623589
CCDS10319.1	/MEX3B	CGTCACTGTCCAGCCCCAGC	30.92	1	0.0323415
CCDS10319.1	/MEX3B	GCGCACATTGCTCTGCGTAC	5.82588	1	0.171648
CCDS10319.1	/MEX3B	GAGGAGCCCGACGTGTCCGA	13.4176	1	0.0745291
CCDS1032.1	/SPRR1A/SPRR1A	GGTGCTGGAGTGACCGTTGA	6.96727	1	0.143528
CCDS1032.1	/SPRR1A/SPRR1A	ACCTTGCCAGCCTCCACCCC	34.4944	93.6439	2.71476
CCDS10321.1	/FAM103A1	GCAAACATCTCTTCAAACTT	9.65183	1.06168	0.109998
CCDS10322.1	/BTBD1	TACCTGAGTAAGTAACATAA	14.7787	110.544	7.47999
CCDS10322.1	/BTBD1	ATTATCTGCCCTAAGATGTT	34.7947	27.0291	0.776817
CCDS10322.1	/BTBD1	ATTCGAGAAAGTCGACTTTT	22.2478	32.0252	1.43948
CCDS10323.1	/TM6SF1	GGAGACGTACCATAGAACAG	31.3627	1	0.031885
CCDS10323.1	/TM6SF1	GGGGTGGTTTTCTTTTGACG	13.2179	1	0.0756549
CCDS10323.1	/TM6SF1	GCTCTAGTGTATGCAGTTTT	29.1564	1	0.0342978
CCDS10323.1	/TM6SF1	AGCGTGGTGAACCTCATCAT	20.1874	1	0.0495359
CCDS10324.1	/BNC1	AGTTGCCAAAGTTTCAAACC	2.93921	1	0.340228
CCDS10324.1	/BNC1	GTACCTGCAGTACGTATCCA	28.2828	20.0592	0.709237
CCDS10324.1	/BNC1	CGTTCGCCTAAAAATCCTAC	1.69729	1	0.589175
CCDS10325.2	/SH3GL3	GCAGTCGCGATGTCGGTGGC	11.9932	1	0.0833806
CCDS10325.2	/SH3GL3	AGACGATGAATTTCTTGACA	5.83434	1.06168	0.181971
CCDS10326.1	/ADAMTSL3	ATATGACCTTACCTGCGGGA	12.2843	1	0.0814046
CCDS10326.1	/ADAMTSL3	GACTAGACCCCATGGCTTCC	15.7214	19.8742	1.26415
CCDS10326.1	/ADAMTSL3	GGTCATCATAGCGATAAGTG	7.5481	1	0.132484
CCDS10326.1	/ADAMTSL3	CACTTATCGCTATGATGACC	13.1803	1	0.0758707
CCDS10329.2	/ZSCAN2/ZSCAN2/ZSCAN2	GATGTTAACCATGCTGCCAA	29.7224	42.5109	1.43026
CCDS10329.2	/ZSCAN2/ZSCAN2/ZSCAN2	GGCCGCCCTTGCCAGCACTC	30.5832	61.5084	2.01119
CCDS10329.2	/ZSCAN2/ZSCAN2/ZSCAN2	GGATCCCCTGATGCGTGTTA	10.2408	1	0.0976482
CCDS10329.2	/ZSCAN2/ZSCAN2/ZSCAN2	TCCGCTGGTGCACTACGAGC	27.7883	1	0.0359863
CCDS1033.1	/SPRR3/SPRR3	TACACCAAGGTCCCTGAACC	31.6171	42.3875	1.34065
CCDS1033.1	/SPRR3/SPRR3	CACTCAAAGGTTCCACAACC	12.8385	1	0.0778909
CCDS1033.1	/SPRR3/SPRR3	ACCTTGATGCTGCCTGGTTC	24.7585	1	0.0403902
CCDS10332.1	/NMB	CGAGTGCACTCGGATCTTGC	14.5142	1	0.0688979
CCDS10332.1	/NMB	AAGATCCGAGTGCACTCGCG	21.9774	1	0.0455013
CCDS10332.1	/NMB	CATGACTCAGCTGCAGTCGC	36.2652	42.0791	1.16032
CCDS10332.1	/NMB	CAGCTGAGTCATGATCTGCT	37.9044	135.895	3.5852
CCDS10333.1	/ALPK3	CCCGGCCACCGGCTATAAAT	10.2307	1	0.0977449
CCDS10333.1	/ALPK3	CGCGCGCCCCTATTTATAGC	2.5547	1	0.391436
CCDS10333.1	/ALPK3	GCCACACACTGCAGCTGTAC	46.1385	1	0.0216739
CCDS10334.1	/SLC28A1/SLC28A1	GATGGACTCTCTTCGTCTCG	21.8765	25.7338	1.17632
CCDS10334.1	/SLC28A1/SLC28A1	GATCACCTACCATCTGGAGA	20.288	1	0.0492903
CCDS10334.1	/SLC28A1/SLC28A1	TCAAGTCACTCCTAGGGAGC	21.0401	1	0.0475284
CCDS10336.1	/PDE8A/PDE8A	GCAGTAGCTGATGTGCAGTT	17.0402	36.2812	2.12915
CCDS10336.1	/PDE8A/PDE8A	ATTTCATCAAGATCAACTTC	13.6282	1	0.0733775
CCDS10336.1	/PDE8A/PDE8A	TAATGTCATGATGTTTGTCC	47.3544	154.461	3.2618
CCDS10336.1	/PDE8A/PDE8A	CCACAGAAATCCTCGACAGC	32.4259	1	0.0308395
CCDS10339.1	/KLHL25/KLHL25	CGAGCGCACCAAGCTTATCA	5.28058	35.7877	6.77723
CCDS10339.1	/KLHL25/KLHL25	GGTGTACGACACCGTACATG	18.7766	1	0.0532579
CCDS1034.1	/SPRR2A	GGATACTTTGACTGGCAGGG	8.68649	32.7654	3.772
CCDS10340.1	/NTRK3/NTRK3	TCTTCACACGCTCAACGCCG	43.5037	45.0398	1.03531
CCDS10340.1	/NTRK3/NTRK3	CTACTCACATATAACGCAAA	26.356	1	0.037942
CCDS10341.1	/MRPL46	AGACCACGAGCTTCGTGCTC	13.4862	1	0.0741496
CCDS10341.1	/MRPL46	TATATTGCTGGCGCAAGATT	4.47057	1	0.223685
CCDS10341.1	/MRPL46	ATGACCGAACATCCCTGAAC	3.10272	1	0.322297
CCDS10341.1	/MRPL46	CGAACCCTGGCCACACTCTC	28.8931	81.1228	2.80769
CCDS10342.1	/MRPS11	CTGTCGAGCGCCTGTGCAGA	20.135	1	0.0496648
CCDS10342.1	/MRPS11	ACACACACTTACCGCCGCTG	39.5634	1	0.0252759
CCDS10342.1	/MRPS11	TGCGATGCCTGTGCCCTTCT	54.4628	99.5035	1.827
CCDS10344.1	/AEN	TCGCTGACTACCGTACCCGC	9.50903	1	0.105163
CCDS10344.1	/AEN	GTCGATAGCCACACACTTGC	8.84321	1	0.113081
CCDS10344.1	/AEN	TTGGGACATAGGTCGTATCC	26.5173	1	0.0377112
CCDS10344.1	/AEN	GGTGGACATACTTGAGCGCC	11.9943	1	0.0833732
CCDS10345.1	/ISG20/ISG20	TCTACGACACGTCCACTGAC	5.81067	1	0.172097
CCDS10345.1	/ISG20/ISG20	ACAGCTCGGTGGAAGATGCG	1.55783	1	0.641918
CCDS10345.1	/ISG20/ISG20	CAGAGAATCCGAGCCCGCCG	16.2325	1	0.0616048
CCDS10346.1	/HAPLN3	CTATGGGCGTTACCGCTGTG	15.8655	1	0.0630297
CCDS10346.1	/HAPLN3	CAAAGAGCATGACGTCTCGC	19.7247	46.0267	2.33345
CCDS10346.1	/HAPLN3	GGGCCGTAGCTTCGCACGCC	18.2756	1	0.0547178
CCDS10346.1	/HAPLN3	GTTGAACTGGTAGCGCCCGT	15.7451	36.6513	2.32779
CCDS10347.1	/MFGE8/MFGE8	GTAGCCCTTAAGGCACGTGC	11.8345	1	0.0844989
CCDS10347.1	/MFGE8/MFGE8	CCTCGCATAAACCACCGTTG	31.9104	1	0.0313377
CCDS10347.1	/MFGE8/MFGE8	GCAGCAATGACGATAACCCC	47.8349	91.3001	1.90865
CCDS10347.1	/MFGE8/MFGE8	CGAGGCGGCGATCTGTGAGT	6.94494	1	0.14399
CCDS10348.1	/ABHD2/ABHD2/ABHD2	GATACATTCCACCGTTGATC	11.9689	1	0.0835501
CCDS10348.1	/ABHD2/ABHD2/ABHD2	GTGAGGTCGCCACATCCTTA	5.84415	1	0.171111
CCDS10348.1	/ABHD2/ABHD2/ABHD2	CGCACCGATAGCCATTTTTC	9.41557	1	0.106207
CCDS10348.1	/ABHD2/ABHD2/ABHD2	TCGCCACGCATGTTCACCTA	35.3528	81.7396	2.31211
CCDS10349.2	/FANCI	TTTCTTCAAACCCTGAGAGA	5.34051	1	0.187248
CCDS10349.2	/FANCI	CTGCTAGAGATAAAATCTTC	11.7725	1	0.0849438
CCDS10349.2	/FANCI	CTTCAGAATCAAGCAGTGAA	5.90847	1	0.169248
CCDS10349.2	/FANCI	CTTTCACTGCTTGATTCTGA	22.1012	1	0.0452464
CCDS1035.1	/PGLYRP3	GGGCAAGACCGCTCGCCTGC	15.7921	10.8072	0.684342
CCDS1035.1	/PGLYRP3	TCCCATTCCGTCTACACCAT	26.0613	41.1539	1.57912
CCDS1035.1	/PGLYRP3	GTCTTGCCCCCCACTCCTTG	17.7181	1	0.0564395
CCDS1035.1	/PGLYRP3	CATCCAAGGCTTGCACACCC	20.2142	1	0.0494702
CCDS10350.1	/POLG/POLG	CCCTTCACAAACAGTTCTCG	7.61549	1	0.131311
CCDS10350.1	/POLG/POLG	GGACATTCGTGAGAACTTCC	10.4016	1	0.0961387
CCDS10350.1	/POLG/POLG	CCTGGGCACAGTACTGCATC	13.2375	1	0.0755429
CCDS10351.1	/RHCG	ACAAGACCGCTACATCGTCG	8.55716	1	0.116861
CCDS10351.1	/RHCG	ACGATGCCGCCTATGATGCC	23.9373	40.9689	1.71151
CCDS10351.1	/RHCG	TGTTAATGCCACATGTGTCC	22.0454	1	0.0453609
CCDS10352.2	/C15orf42	GGATACCACCGAATGGTCTA	3.52616	1	0.283594
CCDS10352.2	/C15orf42	GTTCACCAAGCCCCCGAGCG	7.60909	1	0.131422
CCDS10352.2	/C15orf42	GTGAACCTCATCTTTCTCCG	7.36537	1	0.13577
CCDS10352.2	/C15orf42	AGACAGTGCCACCTCCGTGG	6.43177	1	0.155478
CCDS10353.1	/PLIN1/PLIN1	GCGAGGATGGCAGTCAACAA	6.16232	1	0.162276
CCDS10353.1	/PLIN1/PLIN1	AGGGAGGTCTCCATCCAGCA	5.85807	81.3078	13.8796
CCDS10353.1	/PLIN1/PLIN1	CTTACCAGGGGCACCACGCC	12.7819	1	0.0782354
CCDS10353.1	/PLIN1/PLIN1	TCTGCACGGTGTATCGAGAG	1	1	1
CCDS10354.1	/PEX11A	TTTACGACCAGTGCTCACAC	8.37064	1	0.119465
CCDS10354.1	/PEX11A	GCTAATGTTAAGCATAAGCG	7.82061	31.3467	4.00822
CCDS10354.1	/PEX11A	CCTCCAAGTCCAATGATGCC	12.2403	1	0.0816972
CCDS10355.1	/MESP1	CTGGTATCCGCCGTCCGCGC	19.2041	1	0.0520722
CCDS10355.1	/MESP1	CCGCCCTCCGACAAGGACTG	26.0992	42.7576	1.63827
CCDS10355.1	/MESP1	AACAGAGCCAGCACGTCGCC	6.93007	1	0.144299
CCDS10356.1	/ANPEP	GCTCATGTTTGACCGCTCCG	18.1842	38.5633	2.1207
CCDS10356.1	/ANPEP	TTGTTCAGCGCCAGAGTGAC	22.2235	1	0.0449975
CCDS10356.1	/ANPEP	CTCCCACTCACTGGTCCATC	59.9959	65.641	1.09409
CCDS10356.1	/ANPEP	TGGGATCTCCCTCCAGTTGT	18.0695	1	0.055342
CCDS10357.1	/AP3S2	AGATGTTGTCATCCCGCTTG	17.7767	1	0.0562533
CCDS10357.1	/AP3S2	ATCTTCTGCAGTTTGATTGG	19.2776	1	0.0518737
CCDS10357.1	/AP3S2	GATTCCAAGTTCACTCTCTG	19.4397	29.9281	1.53953
CCDS10358.1	/ZNF710	CGGGCGAGTGTACAATCATG	16.6387	11.2389	0.67547
CCDS10358.1	/ZNF710	GCCGCTTCATGTTCGCCTGT	6.11326	1	0.163579
CCDS10358.1	/ZNF710	CAACCGCATGTACAACCTGC	10.1569	1	0.0984551
CCDS10358.1	/ZNF710	AAGCATGGCGTCATGGACAT	30.4671	1	0.0328223
CCDS10359.1	/IDH2	CCATAGGTTTGCCCAGATGC	3.72182	1	0.268686
CCDS10359.1	/IDH2	GGCCGTGAATGCAGCCCGCC	3.56949	1	0.280152
CCDS10359.1	/IDH2	ACGTGTCCAGGCAAAGATGC	10.4792	1	0.0954275
CCDS1036.1	/S100A9	CCACCAATACTCTGTGAAGC	6.11192	33.4439	5.47191
CCDS1036.1	/S100A9	CTTAGGGGGTGCCCTCCCCG	4.38764	73.5978	16.7739
CCDS1036.1	/S100A9	AGAACACATCATGGAGGACC	15.7853	1	0.0633499
CCDS1036.1	/S100A9	CTCCCACGAGAAGATGCACG	17.6792	1	0.0565638
CCDS10360.1	/CIB1	CTTGACGTTCCTGACGAAGC	16.5585	1	0.060392
CCDS10360.1	/CIB1	GGAGGATCTCCTGCTTCGTC	14.1613	1	0.0706152
CCDS10360.1	/CIB1	CTGTCATACCTGGCAAAGTC	6.25545	1	0.159861
CCDS10360.1	/CIB1	CCCGTTCTCCAGACTTTGCC	3.74348	36.2195	9.67535
CCDS10362.1	/IQGAP1	TGGTAAGTTTCACCACACTC	6.06959	1	0.164756
CCDS10362.1	/IQGAP1	ACTCCATACAAGCCAACATC	3.14706	1	0.317757
CCDS10362.1	/IQGAP1	CCGTGGATACTTAGTTCGAC	25.4052	76.7435	3.02077
CCDS10363.1	/BLM	AATACATACCAGTCGGCATC	16.8523	42.5109	2.52256
CCDS10363.1	/BLM	TGTTTTATCCTGATGCCGAC	8.01593	46.2117	5.76498
CCDS10363.1	/BLM	ATTCCAGCTACATATCTGAC	10.3552	1	0.0965694
CCDS10363.1	/BLM	TCACCTGTCAGATATGTAGC	6.63589	32.7037	4.92831
CCDS10364.1	/FURIN	CGTACCAGGTACCACTGCTG	20.5865	81.3078	3.94957
CCDS10364.1	/FURIN	CCCTGTGTAGCCCTGCGCCC	24.0293	1	0.0416158
CCDS10365.1	/FES	GAAGAGCCAGTACCGAGCTC	36.6477	1	0.0272869
CCDS10365.1	/FES	CCAAGCCAAGCGCAAGTACC	50.4506	44.8547	0.889082
CCDS10365.1	/FES	GGGCTTACCCATACTGTCGC	42.8559	1	0.023334
CCDS10365.1	/FES	CAAGGCTTCCTGCGACAGTA	37.8053	40.5371	1.07226
CCDS10366.1	/HDDC3	ACCGATGGGGTGGTTGATGT	5.64175	40.2904	7.14147
CCDS10366.1	/HDDC3	GCTGGAGGCTGCCGACTTCG	2.05406	1	0.48684
CCDS10366.1	/HDDC3	TGTCAGTGATTCCCGCCTCG	8.13105	24.8086	3.0511
CCDS10366.1	/HDDC3	GGCGGGAATCACTGACATTG	3.87954	1	0.257762
CCDS10367.1	/UNC45A	AGACTACGGGGGCGCCCTGG	10.0509	1	0.0994933
CCDS10367.1	/UNC45A	AGGACCAGGCCGTTCTGCAC	39.1898	1	0.0255169
CCDS10367.1	/UNC45A	TTACGACAAAGCAGAAACAG	9.29205	1	0.107619
CCDS10369.1	/VPS33B	TGTATCGCATATTCTTGATG	10.9083	1	0.091673
CCDS10369.1	/VPS33B	GTCCATAGAGAGTGCTGAGA	7.01533	1	0.142545
CCDS1037.1	/S100A12	TCTTCCACCAATACTCAGTT	29.7923	39.6119	1.3296
CCDS1037.1	/S100A12	GCCCCTTCCGAACTGAGTAT	5.10759	1	0.195787
CCDS1037.1	/S100A12	GGATGCTAATCAAGATGAAC	8.03793	1	0.12441
CCDS1037.1	/S100A12	CTTTCAAGAATTCATATCCC	16.3394	34.9859	2.14119
CCDS1037.1	/S100A12	TTACCACACCCACAAAGAGT	8.10632	1	0.123361
CCDS10370.1	/SV2B/SV2B/SV2B	AGGCCATGGCAGATGCGTAC	19.94	1	0.0501505
CCDS10370.1	/SV2B/SV2B/SV2B	GGGCCTGTACGCATCTGCCA	35.2557	74.338	2.10854
CCDS10370.1	/SV2B/SV2B/SV2B	CTCACCGTGAACACTTTCTC	17.9652	74.5847	4.15162
CCDS10370.1	/SV2B/SV2B/SV2B	GGTCCCCTTAGCTCTCATGT	28.0709	102.341	3.6458
CCDS10371.1	/SLCO3A1	AGAGCCCAGGATAAACCCGC	10.1698	37.3297	3.67065
CCDS10371.1	/SLCO3A1	ACCAGCCTGCGGGTTTATCC	19.7606	48.1855	2.43847
CCDS10371.1	/SLCO3A1	GTGCCTCAGGACCCCGTTGC	23.5131	1	0.0425295
CCDS10371.1	/SLCO3A1	CCGATCCAGCGGGGGTCGTC	5.19425	1	0.19252
CCDS10372.1	/ST8SIA2	TTGTCTTGCAGGAATTCGGG	7.9902	1	0.125153
CCDS10372.1	/ST8SIA2	GCTTACATAGCAAATCTAAT	7.3745	29.6814	4.02486
CCDS10372.1	/ST8SIA2	TCCAGCCAGCCTCGTCCAAA	8.76908	1	0.114037
CCDS10372.1	/ST8SIA2	ATAACCAGACGCTCTCTCTG	20.0652	1	0.0498375
CCDS10373.1	/C15orf32	TTATGAGAGTCAGCCAGGAC	10.2892	1	0.0971889
CCDS10373.1	/C15orf32	GCATTCAGCTCAAGCAAATC	9.45111	1	0.105808
CCDS10374.2	/CHD2	AGCTATCCGTTCCTTCTTAG	33.8084	33.0121	0.976447
CCDS10374.2	/CHD2	TGAACCCGAAGCTTCTTCAG	11.9272	1	0.083842
CCDS10374.2	/CHD2	ACACACTGAAGGCAAGTAGC	21.624	1	0.0462449
CCDS10375.1	/NR2F2	GCTACACGTGCCGCGCCAAC	16.838	1	0.0593894
CCDS10375.1	/NR2F2	TGGCGCGGCACGTGTAGCTC	5.80148	1	0.17237
CCDS10375.1	/NR2F2	CTTCGCCCATGTCCGCCGAC	34.1391	26.7824	0.784509
CCDS10375.1	/NR2F2	GACCACCCGGTCGGCGGACA	38.0926	2.85041	0.0748285
CCDS10376.1	/SPATA8	CTTGAAAGGCCTCCAGCCGC	5.93214	1	0.168573
CCDS10376.1	/SPATA8	TTCTGAGAAATGTCGCGACG	6.27778	1	0.159292
CCDS10376.1	/SPATA8	TCCAAAGGGTTCAAAGGCGA	14.4767	1	0.0690765
CCDS10376.1	/SPATA8	CCCTTCGCCTTTGAACCCTT	23.0585	1	0.0433679
CCDS10377.1	/ARRDC4	GATGGAAGTTGAAAGCGAAA	3.51024	1	0.284881
CCDS10377.1	/ARRDC4	GGCATCATTTTATTACAGCC	4.35818	1	0.229454
CCDS10377.1	/ARRDC4	CTCTCGTCTGATTGTTCCAA	13.0388	1	0.0766942
CCDS10377.1	/ARRDC4	TAGCCAAATATGTCTGCGTT	13.3627	1	0.0748351
CCDS10378.1	/IGF1R	CCTGCATGCACTCGCCGTCG	13.2862	1	0.0752658
CCDS10378.1	/IGF1R	CCACGACGGCGAGTGCATGC	15.4854	1	0.0645768
CCDS10378.1	/IGF1R	CGCAACCTGACCATCAAAGC	3.59489	1	0.278173
CCDS10378.1	/IGF1R	TGTTTCCGAAATTTACCGCA	4.83001	1	0.207039
CCDS10379.2	/TTC23/TTC23/TTC23/TTC23/TTC23/TTC23	GAGGCACAATGGAGTTGGCG	9.39731	1	0.106413
CCDS10379.2	/TTC23/TTC23/TTC23/TTC23/TTC23/TTC23	ACAATGTGGAAGAATTATAA	1.21325	1	0.824231
CCDS10379.2	/TTC23/TTC23/TTC23/TTC23/TTC23/TTC23	AATGGATAGAAATTGAAGCA	14.6575	42.4492	2.89608
CCDS1038.1	/S100A8/S100A8	GGGCATCATGTTGACCGAGC	3.25438	1	0.307278
CCDS1038.1	/S100A8/S100A8	CCACAAGTACTCCCTGATAA	14.1605	1	0.0706188
CCDS1038.1	/S100A8/S100A8	GACGTCGATGATAGAGTTCA	11.1825	30.2365	2.70392
CCDS1038.1	/S100A8/S100A8	AGAAAAAGGGTGCAGACGTC	8.21632	1	0.121709
CCDS1038.1	/S100A8/S100A8	AGTAACTCAGCTACTCTTTG	16.8021	1	0.0595162
CCDS1038.1	/S100A8/S100A8	GAGTTGGATATCAACACTGA	5.17599	1	0.1932
CCDS10380.1	/LRRC28	TCAGAAGCTTCCAAACCTTG	8.31618	1	0.120248
CCDS10380.1	/LRRC28	AGCTTCTGAGCAAGGTTTTC	3.44257	1	0.290481
CCDS10380.1	/LRRC28	CAACTATGTTATTTGAGTGC	12.6191	39.5502	3.13416
CCDS10381.1	/LYSMD4	GCAAGCATACCATAGAAATC	7.30878	1	0.136822
CCDS10381.1	/LYSMD4	GCATTCAGAGTGATTAACAA	3.70962	1	0.269569
CCDS10383.1	/ADAMTS17	GTGGACGAGAACATCTGATC	15.4394	1	0.0647695
CCDS10383.1	/ADAMTS17	AGATGTTCTCGTCCACTGAA	7.3559	1	0.135945
CCDS10383.1	/ADAMTS17	CCGGCTCACCAGCGAGCACA	25.6669	41.8324	1.62982
CCDS10383.1	/ADAMTS17	CCCGTGGTACTGCACCATGT	30.7236	1	0.0325482
CCDS10384.1	/CERS3/CERS3/CERS3	TGTTTTGGACGTTTAAAGAA	2.48597	1	0.402258
CCDS10384.1	/CERS3/CERS3/CERS3	TCAGATCTTGAGGATCACGA	5.4319	1	0.184098
CCDS10384.1	/CERS3/CERS3/CERS3	TACTTGCAATGGTTGCCTTG	31.1184	42.3258	1.36016
CCDS10384.1	/CERS3/CERS3/CERS3	CATTAAAGAGACAGTTCGAA	7.70728	1	0.129748
CCDS10385.1	/LINS	AGATAAATTGTTATCTCACA	1.85774	1	0.538288
CCDS10385.1	/LINS	ATCTTACCTTTTCTCTCAAT	13.0602	1	0.0765686
CCDS10385.1	/LINS	GCATGTCCACCGCTACATGA	16.918	43.6828	2.58203
CCDS10385.1	/LINS	GCCGCCAGACCATCATGTAG	11.609	15.4332	1.32941
CCDS10387.1	/ASB7	CTAACATCAAGCGTGCAATG	29.1714	39.4269	1.35156
CCDS10387.1	/ASB7	AGCTCGCCATTATCCGAGAG	24.4233	1	0.0409445
CCDS10387.1	/ASB7	GTAGTTCATCAAGTAGCTTT	6.75435	2.41865	0.358087
CCDS10387.1	/ASB7	TGATGAACTACCAATTGCCA	12.0504	1	0.0829848
CCDS10388.1	/ASB7	CTAGCATCTTTCGCACTGTG	21.3312	37.2681	1.74712
CCDS10388.1	/ASB7	CCGAATGGCCGAGATGCGAA	9.19759	1	0.108724
CCDS10389.1	/ALDH1A3	CTACATGTAACCCTTCAACT	11.0049	41.5857	3.77885
CCDS10389.1	/ALDH1A3	CGCTCAGCCCGACGTGGACA	9.43251	1	0.106016
CCDS10389.1	/ALDH1A3	GGAGAGGGACCGCGCCACCT	14.0912	1	0.0709663
CCDS1039.1	/S100A7/S100A7	ACCGACTCACACAGGCACTA	5.67222	1	0.176298
CCDS1039.1	/S100A7/S100A7	GCTGGGTCACTGGCTGCCCC	10.5245	41.9558	3.98649
CCDS1039.1	/S100A7/S100A7	CGCCGATGTCTTTGAGAAAA	4.91227	1	0.203572
CCDS10390.1	/CHSY1	GAGTCGTCCACACCCCGTAG	10.7919	1	0.0926622
CCDS10390.1	/CHSY1	CGGAGAATGGTGCCGCACAT	14.3962	81.4312	5.65645
CCDS10390.1	/CHSY1	TCACCCGGCGGTAGCCGTAC	4.34871	1	0.229953
CCDS10390.1	/CHSY1	GGACCCATAGGTCGATGCTT	4.75048	1	0.210505
CCDS10391.1	/SNRPA1	TAGTGAACAACAACAGAATA	16.0439	1	0.0623289
CCDS10391.1	/SNRPA1	TTATTTTAGCCGTATAGGTG	10.1989	1	0.0980502
CCDS10392.1	/TM2D3	GTGATGAAGTGTCCGAGCAA	10.3813	1	0.096327
CCDS10392.1	/TM2D3	ACAGGACACCGTCATGCAGC	6.30724	1	0.158548
CCDS10392.1	/TM2D3	GTACACTCGTAATCTGTTTC	6.58883	35.6027	5.40349
CCDS10393.1	/TM2D3	ACGTCTAGTACCTGCTGCCC	17.4477	1	0.0573142
CCDS10394.1	/TARSL2	TAGCTCCGCGCTCTCCAGCG	2.80181	1	0.356912
CCDS10394.1	/TARSL2	CGGAGGGGCCGTGCCTCACG	16.092	1	0.0621427
CCDS10394.1	/TARSL2	TCCTAGTCAAAGCCAAGACA	11.4872	1	0.0870537
CCDS10395.1	/POLR3K	GCGGGTGATGTTGTGCACGT	1.85301	1	0.539663
CCDS10395.1	/POLR3K	CTGCGGGAACGGGCTGATCG	9.82114	1	0.101821
CCDS10395.1	/POLR3K	GAGAATGTTGACTCTACTGC	9.65595	1	0.103563
CCDS10396.1	/SNRNP25	TCCCAAATAGCCCTAGAATA	2.67722	1	0.373521
CCDS10396.1	/SNRNP25	GACGGTCCGAGTGTGCAAGA	16.3723	1	0.0610788
CCDS10396.1	/SNRNP25	ATGGTACGTCCTCCACACGT	15.0653	39.1185	2.59659
CCDS10396.1	/SNRNP25	ACGTACCATCTGACCTCTGC	10.379	1	0.0963487
CCDS10397.1	/HBZ	GTCCCAGGCGGCGTGGGCCT	11.4764	22.8349	1.98973
CCDS10397.1	/HBZ	CGCCTGGGACAAGTTCCTAT	15.2667	1	0.065502
CCDS104.1	/PIK3CD	CAGAGCTACCTTTGCCGATG	18.2445	38.9951	2.13736
CCDS104.1	/PIK3CD	AGTTGATGAGCTTCTTCACG	16.7721	19.5658	1.16657
CCDS104.1	/PIK3CD	CCTCACGGGCCACCAGGCGC	16.0119	1	0.0624537
CCDS104.1	/PIK3CD	CGGCCGCCTCCTCGCAGAAT	9.88914	1	0.101121
CCDS104.1	/PIK3CD	GTACCCTGCGGCTCCCGAAC	4.80501	1	0.208116
CCDS104.1	/PIK3CD	GCGCGAAAGTCGTTCACTTC	14.385	44.0529	3.06241
CCDS1040.1	/S100A6/S100A6	AGCCAATGGTGAGCTCCTTC	6.92667	1	0.14437
CCDS1040.1	/S100A6/S100A6	TCAGGCCATTGGCCTCCTCG	20.1681	1	0.0495833
CCDS1040.1	/S100A6/S100A6	ACTTGTGGAAGATGGCCACG	9.82247	1	0.101807
CCDS1040.1	/S100A6/S100A6	GGAAGACTTGGACCGGAACA	3.68456	1	0.271403
CCDS1040.1	/S100A6/S100A6	GATCTACAATGAAGCCCTCA	6.65416	1	0.150282
CCDS10400.1	/HBQ1	TAGGTCGTCCAGGCGCTCCA	22.1205	1	0.0452069
CCDS10400.1	/HBQ1	GCACGCGTGCCAGCTGCGAG	7.76308	1	0.128815
CCDS10400.1	/HBQ1	AAACCAGCGCCGAGATAACG	8.4729	34.9859	4.12915
CCDS10400.1	/HBQ1	GTTCCTGAGCCACGTTATCT	14.2012	1	0.0704167
CCDS10401.1	/LUC7L/LUC7L	ATGCACCTACCGTCCCAGCC	32.2249	43.4361	1.3479
CCDS10401.1	/LUC7L/LUC7L	TGTAAACTTGACCCTCTGTC	44.4492	1	0.0224976
CCDS10401.1	/LUC7L/LUC7L	TTCCCACAGCGCATGGATTT	23.0122	76.065	3.30542
CCDS10401.1	/LUC7L/LUC7L	ATGTACCAAAATCCACGACT	22.7742	36.6513	1.60934
CCDS10402.1	/ITFG3/ITFG3	CACCGTCAAAGGCGACAATG	24.5878	1	0.0406706
CCDS10402.1	/ITFG3/ITFG3	ACCCACATTGTCGCCTTTGA	21.9388	7.10636	0.323917
CCDS10402.1	/ITFG3/ITFG3	GAAATTACCTTCGTCCACAC	11.2052	1	0.0892444
CCDS10402.1	/ITFG3/ITFG3	CAATTTCAGCCGATCCTGTG	8.92407	1	0.112056
CCDS10403.1	/RGS11	CCGCATCTTCACGCCCTGGT	20.8603	39.3035	1.88413
CCDS10403.1	/RGS11	GTCATTCCCCACGCGGTGAC	44.7894	1	0.0223267
CCDS10403.1	/RGS11	CCGTTTTCGGATGTTCTTCT	37.2288	1.12336	0.0301745
CCDS10403.1	/RGS11	GACCCTGGTGGATTATGAGA	3.9564	1	0.252755
CCDS10404.1	/ARHGDIG	ATGAGGCTGTGCCCGAGTAC	4.94987	41.2773	8.33907
CCDS10404.1	/ARHGDIG	CAAGTACAAGCGGGTGCTGC	5.15026	1	0.194165
CCDS10404.1	/ARHGDIG	GTCCACAGGGAGATTGTCAG	11.1636	40.2287	3.60357
CCDS10404.1	/ARHGDIG	GTCTGCACCACACCTACCGC	31.1076	137.56	4.42208
CCDS10405.1	/AXIN1	GGGTGTCTGCATCGCTGGAC	8.90714	1	0.112269
CCDS10405.1	/AXIN1	CTGCTCGCTGTCGTTGGCAC	21.0113	1	0.0475935
CCDS10405.1	/AXIN1	CCGGTACTTACGGGAATGTG	38.5811	80.9378	2.09786
CCDS10405.1	/AXIN1	TGCTGCTTACGGATCCTGTA	41.4072	89.2029	2.15429
CCDS10407.1	/TMEM8A	CCCTCCGGTCATCAACCCGC	2.01107	1	0.497248
CCDS10407.1	/TMEM8A	CTCCGTCAACGTTTCCCACC	36.5952	1	0.027326
CCDS10407.1	/TMEM8A	CCCCGCTCACTTGAGGTAGC	7.87748	1	0.126944
CCDS10407.1	/TMEM8A	GGTGGTCGAGATTTCCATCA	8.065	1	0.123993
CCDS10408.1	/NME4	GAGCCGCCGTTGCACGCCAT	4.72815	1	0.211499
CCDS10408.1	/NME4	TGAAGCCCGATGGCGTGCAA	2.38004	21.2928	8.94642
CCDS10408.1	/NME4	CAGAGCTCATGTAGCGGATG	4.66215	1	0.214493
CCDS10408.1	/NME4	TGCTCGGCAAGGACGCTCTC	5.90274	1	0.169413
CCDS10409.1	/DECR2	GGCCCAGCCGCCGCCCGACG	3.53496	1	0.282888
CCDS10409.1	/DECR2	ACAGTCGTCCCCCTCCACGT	15.6896	1	0.0637367
CCDS10409.1	/DECR2	TGAGAGCCTTACCCAGTCGC	21.1359	38.8101	1.83622
CCDS10409.1	/DECR2	TCTGTGCAGACGCGATGACG	17.0147	1	0.0587726
CCDS1041.2	/S100A5/S100A5	CCCCGAATATTTGTGAAACG	8.74235	1	0.114386
CCDS1041.2	/S100A5/S100A5	CGACCAGGAGATCGACTTCA	7.84434	1	0.12748
CCDS1041.2	/S100A5/S100A5	ACTCCTTGAAGTCGATCTCC	8.51723	1	0.117409
CCDS1041.2	/S100A5/S100A5	CTACAACGACTTCTTTCTAG	1.66242	1	0.601531
CCDS10410.1	/SOLH	GCACGCTATCCTGGGTACGC	10.2067	1	0.0979753
CCDS10410.1	/SOLH	ATAGCGTGCCACCCCTGCAC	39.9438	1	0.0250352
CCDS10410.1	/SOLH	AGACGGAGCAGTTGATCTCC	14.2168	1	0.0703394
CCDS10410.1	/SOLH	AGATCAACTGCTCCGTCTTC	19.0234	39.2418	2.06282
CCDS10411.1	/PIGQ	GTCCGTCGAGACGCAGCACG	50.9686	47.7537	0.936923
CCDS10411.1	/PIGQ	GCGTGCTACCGTGTCGAAGA	17.9662	43.066	2.39706
CCDS10411.1	/PIGQ	TCTCCACGTGCGAACAGCTC	13.338	1	0.0749738
CCDS10411.1	/PIGQ	GTGCCGGAGCTGTTCGCACG	17.094	20.491	1.19873
CCDS10413.1	/RAB40C/RAB40C/RAB40C/RAB40C	CCGGGCCTTACCGTTACTGT	33.5969	93.7056	2.78912
CCDS10413.1	/RAB40C/RAB40C/RAB40C/RAB40C	AGGTAGTCGTAGCTCTTCAC	12.2908	1	0.0813618
CCDS10413.1	/RAB40C/RAB40C/RAB40C/RAB40C	AGAGCTCCAGCTTCACGCGC	10.6068	1	0.0942795
CCDS10413.1	/RAB40C/RAB40C/RAB40C/RAB40C	GGCGCGTGAAGCTGGAGCTC	4.41031	1	0.226742
CCDS10414.1	/WFIKKN1	TCGGGGGCTGGCTTGCTGCC	6.35497	1	0.157357
CCDS10414.1	/WFIKKN1	CCTGTGAGCGCGAGTGTAGC	14.5228	1	0.0688574
CCDS10414.1	/WFIKKN1	CCGCGGCTTTGAGACCTACG	10.7263	37.0213	3.45146
CCDS10415.1	/FAM195A	CGTCATGTACACCATCACCA	14.5153	1	0.0688928
CCDS10415.1	/FAM195A	TGGGGGGCTCACTCTGCAGC	10.7635	1	0.0929068
CCDS10415.1	/FAM195A	GTCCTCTCCACGTACTGCAC	11.5704	1	0.0864272
CCDS10417.1	/RHOT2	GATAGTCCGCAGTCAGCTCC	10.8877	1	0.0918465
CCDS10417.1	/RHOT2	CGCTGTAGCCGAAGCGCCGC	16.2277	41.709	2.57023
CCDS10417.1	/RHOT2	TCCGTGCAGGGGCAACCGGC	16.793	1	0.0595486
CCDS10417.1	/RHOT2	TGCACGGATACCTCTGCCAG	17.3106	1	0.057768
CCDS10418.1	/RHBDL1	CAAGCGGTTTGTGCGTTACG	6.29844	27.6459	4.38933
CCDS10418.1	/RHBDL1	TGCCCGCTGTCCGTTAGCAA	19.6462	1	0.0509005
CCDS10418.1	/RHBDL1	GCACCCCGATCATCAGCTGC	19.2072	28.6945	1.49394
CCDS10419.1	/STUB1	TGGCCGTGTATTACACCAAC	7.75935	1	0.128877
CCDS10419.1	/STUB1	GCCATCGCCAATCTGCAGCG	14.6676	1	0.0681774
CCDS10419.1	/STUB1	GAATCGCGAAGAAGAAGCGC	2.97647	1	0.335969
CCDS1042.1	/S100A4/S100A4/S100A4/S100A4	TGCTGTCATGGCGTGCCCTC	45.4167	157.915	3.47702
CCDS1042.1	/S100A4/S100A4/S100A4/S100A4	GTCCACCTTCCACAAGTACT	9.026	1	0.110791
CCDS1042.1	/S100A4/S100A4/S100A4/S100A4	CCTCTTTGCCCGAGTACTTG	5.4549	1	0.183321
CCDS1042.1	/S100A4/S100A4/S100A4/S100A4	CAGCAACAGGGACAACGAGG	8.4793	1	0.117934
CCDS1042.1	/S100A4/S100A4/S100A4/S100A4	AAAGAATTCGTTACACATCA	6.0564	1	0.165115
CCDS1042.1	/S100A4/S100A4/S100A4/S100A4	ATGTGTAACGAATTCTTTGA	3.93574	1	0.254082
CCDS10420.1	/WDR24	CACGAACTGTTCCTCCTCGA	12.4376	1	0.0804011
CCDS10420.1	/WDR24	CGACCACCTGGGCTGCGTCG	10.6954	1	0.093498
CCDS10420.1	/WDR24	CTGTGAACATCCTCTCGCAC	20.2565	42.5109	2.09863
CCDS10420.1	/WDR24	CGTCCCGCACGCTCTCCGAC	24.1657	28.0777	1.16188
CCDS10421.1	/FBXL16/FBXL16	ACGGACGAGAAGATCCTCAA	10.4846	1	0.0953783
CCDS10421.1	/FBXL16/FBXL16	CTGGTACAGCACGCGCCGCC	13.7632	1	0.0726578
CCDS10421.1	/FBXL16/FBXL16	ACGCATCACCGACATGGCGC	5.52056	1	0.181141
CCDS10421.1	/FBXL16/FBXL16	CGTGAGTGACTGCATCAACG	10.6396	1	0.0939883
CCDS10422.1	/METRN	CACCGTCTACGCCGAGACCG	25.7823	44.1146	1.71104
CCDS10422.1	/METRN	CGTCCTCGCGCAGCTCAAAG	1.94034	1	0.515375
CCDS10422.1	/METRN	GGGACACTCACCGAAGTCGC	12.9985	1	0.0769318
CCDS10422.1	/METRN	GAGCAGCTCAGCGTCGCTGC	18.2566	1	0.0547747
CCDS10423.1	/FAM173A	CCGGTCCAGGTGCCCTACGT	12.5572	1	0.0796359
CCDS10423.1	/FAM173A	CCCCGGAAAAACGGTGGATC	6.06013	1	0.165013
CCDS10423.1	/FAM173A	TTCAGCTCGTAGCCCACGGC	21.6812	1.06168	0.0489679
CCDS10423.1	/FAM173A	CAGCGTCTGCTATCGCCGCA	11.5227	1	0.0867852
CCDS10425.1	/NARFL	ACGGCCCGATGAAGTCATCC	10.5922	88.3394	8.34003
CCDS10425.1	/NARFL	TGACTTCATCGGGCCGTCTC	21.2479	1	0.0470634
CCDS10425.1	/NARFL	GTGCATCAAGCCTGTCAAAG	23.4525	1	0.0426394
CCDS10425.1	/NARFL	GTCATCTTCAATGCGAATCT	9.21998	1	0.10846
CCDS10426.1	/RPUSD1/RPUSD1	GCCAAGCCTCACAGATCTCG	17.8759	9.82029	0.54936
CCDS10426.1	/RPUSD1/RPUSD1	CTGGAACACGGGCTGTACGC	7.75768	1	0.128905
CCDS10426.1	/RPUSD1/RPUSD1	CCGGCCCGAGACTTCTCCGT	16.7385	159.025	9.50053
CCDS10426.1	/RPUSD1/RPUSD1	GTGGTGGGCGACCTGACCTA	8.28165	37.8849	4.57456
CCDS10427.1	/GNG13	TCTCCCGCTGGAAGGCCAGC	10.2811	1	0.0972657
CCDS10427.1	/GNG13	TCTTCATCAGGTCGGGGTTC	8.48877	1	0.117803
CCDS10428.1	/SOX8	CATCCGCGACGCCGTGTCGC	18.3762	69.1568	3.7634
CCDS10428.1	/SOX8	AACCGTAGTCGGGCGAGCCT	3.06853	1	0.325889
CCDS10428.1	/SOX8	GTTCGACCAGTACCTGCCCC	19.3192	43.5595	2.25473
CCDS10429.1	/SSTR5/SSTR5	TTCGCGGACGTGCAGGAGGG	8.71182	1	0.114787
CCDS10429.1	/SSTR5/SSTR5	CGCAGAACGCCGCGTCCTTC	8.23832	40.4138	4.90558
CCDS1043.1	/S100A3/S100A3	TGCCATCGTGTGCACCTTCC	63.0659	1	0.0158564
CCDS1043.1	/S100A3/S100A3	CCCTTGCACAGACTGAGTTT	26.1165	30.7299	1.17665
CCDS1043.1	/S100A3/S100A3	GGCAGTCCTTGAAGTACTCG	14.9333	1	0.0669645
CCDS1043.1	/S100A3/S100A3	CACCAACAAGGACTGCGAGG	7.95261	1	0.125745
CCDS10430.1	/TPSG1	TGGGCAGACACCATGGCCCT	33.5975	40.4754	1.20471
CCDS10430.1	/TPSG1	GCAGGAGGCCACAGGCCCCA	3.52076	1	0.284029
CCDS10430.1	/TPSG1	TTCCCACAGGTGTGTCCCTC	20.7403	37.7615	1.82069
CCDS10430.1	/TPSG1	TACCTGGCTGCAAAGTCCTG	16.813	1	0.059478
CCDS10431.1	/TPSAB1	CAGGTGAGCCTGAGAGTCCA	4.06673	1	0.245898
CCDS10431.1	/TPSAB1	CGACGATGCCCACTCGCTGC	24.4968	1	0.0408217
CCDS10431.1	/TPSAB1	CCCCGGGGGGAAGGTCTCTG	4.16052	1	0.240355
CCDS10431.1	/TPSAB1	TGCCTCAGAGACCTTCCCCC	10.6954	1	0.093498
CCDS10432.1	/TPSD1	CAACAATGCCCGTTTGCTGC	6.70462	1.3084	0.195149
CCDS10432.1	/TPSD1	GCCGCCGCCATACCCGCTGA	16.2406	24.7469	1.52377
CCDS10432.1	/TPSD1	CCGCGATGACATGCTGTGTG	6.24731	1	0.160069
CCDS10433.1	/UBE2I/UBE2I/UBE2I/UBE2I/UBE2I/UBE2I/UBE2I	TGGCGCACTCCCAGTTCATG	11.2282	1	0.0890616
CCDS10433.1	/UBE2I/UBE2I/UBE2I/UBE2I/UBE2I/UBE2I/UBE2I	CACGATGAACCTCATGAACT	9.90607	1	0.100948
CCDS10433.1	/UBE2I/UBE2I/UBE2I/UBE2I/UBE2I/UBE2I/UBE2I	TCCCCACAGACTCCGTGGGA	22.0005	21.1695	0.962229
CCDS10434.1	/BAIAP3	ACCCGCCATGTCGACCTTGC	62.8777	88.6478	1.40985
CCDS10434.1	/BAIAP3	GAGTGCCAGCGCCGACCCGC	77.2758	73.6595	0.953203
CCDS10434.1	/BAIAP3	GGCACCCTTACCTCGAGGCA	61.2029	33.9373	0.554505
CCDS10434.1	/BAIAP3	ACAGGGCTTGCCGTGCCTCG	51.1462	23.6984	0.463346
CCDS10435.1	/TSR3	GACGCGTACTGCTTGCCCAC	13.8532	1	0.0721854
CCDS10435.1	/TSR3	AGTACGCGTCCCCCGCAGAC	16.9075	45.965	2.71861
CCDS10435.1	/TSR3	TCGCCGTCATCGACTGCTCC	18.1649	34.6775	1.90904
CCDS10435.1	/TSR3	GTAGGGCCGGCCATAGTTCA	12.2274	1	0.0817832
CCDS10436.1	/GNPTG	GGCTGCTCACCCAAACGCGT	8.4709	1	0.118051
CCDS10436.1	/GNPTG	TGGAGGAGCCCAACGCGTTT	12.7423	1	0.0784789
CCDS10436.1	/GNPTG	CCTCTTGGCCTGGAGGCGAC	3.4991	1	0.285788
CCDS10436.1	/GNPTG	CCAGTCGCCTCCAGGCCAAG	12.6929	28.016	2.20722
CCDS10437.2	/UNKL/UNKL	TCAGGTTTGAACGGTGTCCC	12.7646	35.4793	2.77951
CCDS10437.2	/UNKL/UNKL	GTTTGGACTTGCACTCGAAG	14.213	35.356	2.48757
CCDS10437.2	/UNKL/UNKL	GCTCCGCGCCAAGCAGTGTG	22.262	1	0.0449195
CCDS10437.2	/UNKL/UNKL	ACCTGAGTGCCCCTACTGCA	56.4904	104.561	1.85096
CCDS10439.1	/IFT140	CCGACATCACCGTGCTCCGT	11.6416	26.474	2.2741
CCDS10439.1	/IFT140	CCCACACTTACTCGCCAGGA	6.77162	80.0126	11.8159
CCDS10439.1	/IFT140	CCATACTCGTGTTTCAGCAG	9.35231	1	0.106925
CCDS1044.1	/S100A2/S100A2/S100A2	CCACAAGTACTCCTGCCAAG	10.3021	1	0.0970675
CCDS1044.1	/S100A2/S100A2/S100A2	GCTTGAACTTGTCGCCCTCT	20.8637	1	0.0479302
CCDS1044.1	/S100A2/S100A2/S100A2	CGACAAGTTCAAGCTGAGTA	12.0165	44.2996	3.68655
CCDS1044.1	/S100A2/S100A2/S100A2	ACATGACAGTGATGAGTGCC	15.2644	1	0.065512
CCDS1044.1	/S100A2/S100A2/S100A2	ACTCCTGGAAGTCCACCTGC	4.56569	1	0.219025
CCDS1044.1	/S100A2/S100A2/S100A2	CCAGGAGTATGCTGTTTTCC	16.5574	1	0.0603959
CCDS10440.2	/CRAMP1L/CRAMP1L	ATGATCAAAGTCGATGTACT	14.3678	1	0.0696002
CCDS10440.2	/CRAMP1L/CRAMP1L	AAGTACATCGACTTTGATCA	19.3748	31.7785	1.6402
CCDS10440.2	/CRAMP1L/CRAMP1L	GCAGCTCGCCATAGCAGATC	6.74522	1	0.148253
CCDS10440.2	/CRAMP1L/CRAMP1L	GGCGAGCTGCGCAAGAAGAT	6.12172	1	0.163353
CCDS10441.1	/HN1L	AGATTGCTCGATTCTCCTCC	9.38817	1	0.106517
CCDS10441.1	/HN1L	CGACAGCACCTGAACCCACC	24.3441	48.2472	1.98188
CCDS10441.1	/HN1L	GGGAAGACCAGCGACATTTT	14.206	36.7129	2.58433
CCDS10442.2	/MAPK8IP3	CGGCGGCGTGGTGGTGTACC	20.1059	39.7353	1.9763
CCDS10442.2	/MAPK8IP3	CCTCATCCACTGCTACGACG	14.2946	1	0.0699563
CCDS10442.2	/MAPK8IP3	TATTGACTCCACGCCAGAGC	24.7303	1	0.0404362
CCDS10442.2	/MAPK8IP3	CATGTGTCCAGAGACCCGCC	30.6817	1.06168	0.0346031
CCDS10443.1	/NME3	GAAGGTGCGTTCGTGTGCGC	3.30818	1	0.302281
CCDS10443.1	/NME3	CTGCGTGAACGCCCGTTCTA	4.50237	1	0.222105
CCDS10443.1	/NME3	GAACGGGCGTTCACGCAGCT	9.32524	1	0.107236
CCDS10444.1	/MRPS34	GAGCCTTACCTTTGAAGGTC	12.0379	1	0.0830708
CCDS10444.1	/MRPS34	TGGGGCATCCTGACCTTCAA	19.9681	1	0.0500798
CCDS10444.1	/MRPS34	ATTCTAGACGGGGGTGCCCT	10.1068	18.2088	1.80164
CCDS10444.1	/MRPS34	GGCCTTCACCGCGTTCACGC	12.4133	40.9072	3.29543
CCDS10445.1	/NUBP2	AGGCGGCGGGATGGAGGCGG	4.25971	1	0.234758
CCDS10445.1	/NUBP2	GGCGCGAGCTGACCTTCTGT	12.0694	1	0.0828542
CCDS10445.1	/NUBP2	AAGACGGGCTTGCGGGTGAT	6.64129	1	0.150573
CCDS10446.1	/IGFALS	CTGCATGCAGGATGGCCCTG	54.6757	74.523	1.363
CCDS10446.1	/IGFALS	GGGGGCCTCACCTTTCCTCA	11.4134	1	0.0876165
CCDS10446.1	/IGFALS	GTGCGAGACGTCCAGCCAGA	17.6268	40.2904	2.28575
CCDS10446.1	/IGFALS	GGACGTCTCGCACAACCGCC	34.1188	2.48033	0.0726969
CCDS10447.2	/HAGH	AAGAACCTGACCGTGGACGA	8.03219	1.06168	0.132178
CCDS10447.2	/HAGH	GACCGACAACTACATGTACC	27.4678	1	0.0364063
CCDS10447.2	/HAGH	GCCACTGCAGGTCGTGGACG	22.8281	1	0.0438056
CCDS10448.1	/FAHD1	TGCAGGTTGCGAGTGTACGC	50.9103	1	0.0196424
CCDS10448.1	/FAHD1	GGAACTACGCGGACCACGTC	23.2921	1	0.042933
CCDS10449.2	/C16orf73	TTTGTTTTTCAGAAAGTTAT	11.5298	1	0.086732
CCDS10449.2	/C16orf73	AGAACTCAGCTTTTTCTGTC	9.97446	1	0.100256
CCDS10449.2	/C16orf73	GCTGCATTTACAAAATGTGC	7.76341	1	0.128809
CCDS1045.1	/S100A16/S100A16/S100A16/S100A16	GAGGCCTTACCGACAGCATG	13.8779	1	0.0720568
CCDS1045.1	/S100A16/S100A16/S100A16/S100A16	ATATGTGTCTAAGTACAGCC	7.46417	1	0.133973
CCDS1045.1	/S100A16/S100A16/S100A16/S100A16	TGCTGATCTTGTTCTTGACC	19.7813	1	0.0505529
CCDS1045.1	/S100A16/S100A16/S100A16/S100A16	GCCGGTGATGCCGCCTATCA	13.0145	32.7037	2.51287
CCDS1045.1	/S100A16/S100A16/S100A16/S100A16	GCTGATGCGCCCATCATGAT	10.9151	1	0.0916159
CCDS1045.1	/S100A16/S100A16/S100A16/S100A16	ACCTTGATAGGCGGCATCAC	14.0411	1	0.0712194
CCDS10450.1	/RPL3L	ACCGGAAGTTTTCCGCCCCT	38.3374	1.06168	0.0276931
CCDS10450.1	/RPL3L	ACCGGGGCAAGGTGAAGACG	3.42157	1	0.292263
CCDS10450.1	/RPL3L	CTCACCAGTCCTTGTAGAAT	11.0357	1	0.0906154
CCDS10450.1	/RPL3L	TGTAGAAACGCCGCCCCTAG	10.1826	1	0.0982063
CCDS10451.1	/NDUFB10	TCCTTGCACTCAGTGATGTC	21.4508	1	0.0466184
CCDS10451.1	/NDUFB10	GCCAGACATCACTGAGTGCA	27.1546	1	0.0368261
CCDS10451.1	/NDUFB10	TGGGGCACGCACAGCGGTCC	16.6184	1.80184	0.108425
CCDS10451.1	/NDUFB10	CTTCCTTGATACAGTTCTGC	2.78961	71.6857	25.6974
CCDS10452.1	/RPS2	CGACGCGTACCTTAATAGGC	4.74608	32.8271	6.91666
CCDS10452.1	/RPS2	GTACCTTGAACCTGGTGCGC	6.81901	1	0.146649
CCDS10453.1	/TBL3	GCTTTTCCGCCCTTGTAGAA	3.97094	1	0.25183
CCDS10453.1	/TBL3	TGACCTCAGCCCTGACAACG	6.84101	1	0.146177
CCDS10454.1	/NOXO1	GTCCCAACTCCTGCGCACGA	31.8789	46.3351	1.45347
CCDS10454.1	/NOXO1	GCAGCGACACCTTCGTGCGC	91.061	46.3968	0.509513
CCDS10454.1	/NOXO1	AACCTATTCTCGGAGGCTGC	34.8997	33.999	0.974193
CCDS10454.1	/NOXO1	CGCCCCACGCGTCCCAACAG	49.183	153.289	3.1167
CCDS10456.1	/SYNGR3	GGGCCGCCGCGCAAAGCTCA	3.09526	1	0.323075
CCDS10456.1	/SYNGR3	CCCTGCTCCGGGTCGCGTCC	22.7996	1	0.0438604
CCDS10456.1	/SYNGR3	GGCTACGTGAACACCGACAG	5.45524	1	0.18331
CCDS10456.1	/SYNGR3	CGCGCGGTGTTGCTGGACCT	3.61589	1	0.276557
CCDS10457.1	/NTHL1	CGCCGGGATGTGTAGTCCGC	5.99719	1	0.166745
CCDS10457.1	/NTHL1	GCATGACCGCCTTGAGCGCG	10.0709	1	0.0992957
CCDS10457.1	/NTHL1	CGGGCGCCATGCAGCGACTG	8.39504	1	0.119118
CCDS10457.1	/NTHL1	TCATCTACCCCGTCGGTTTC	27.2836	19.2574	0.705822
CCDS10458.1	/TSC2	GTGGCCTCAACAATCGCATC	42.6102	112.456	2.63919
CCDS10458.1	/TSC2	AGCACGCAGTGGAAGCACTC	18.4411	1	0.0542267
CCDS10458.1	/TSC2	TCTGCTGAAGGCCATCGTGC	72.7383	87.2292	1.19922
CCDS1046.1	/S100A14/S100A14/S100A14/S100A14	CCGTCCATACCGGCATGAGA	8.52536	1	0.117297
CCDS1046.1	/S100A14/S100A14/S100A14/S100A14	ACCAGGTCCCGTAGCTCAGA	4.0092	1	0.249426
CCDS1046.1	/S100A14/S100A14/S100A14/S100A14	CGCTGACCCCTTCTGAGCTA	14.5133	36.7746	2.53386
CCDS1046.1	/S100A14/S100A14/S100A14/S100A14	AGCGGCCAAGAGTGTGAAGC	11.695	1	0.0855065
CCDS10460.1	/RAB26	CACCCGGAAGTCAATGCCTA	23.9237	1	0.0417995
CCDS10460.1	/RAB26	CTTGAATCGCACCAGCAGAC	8.06639	1	0.123971
CCDS10460.1	/RAB26	TGGTGTGAAGGTGAAGCTGC	9.15899	1	0.109182
CCDS10461.1	/TRAF7	CTTACCCCTGTGGTGACGTC	23.0589	1	0.0433672
CCDS10461.1	/TRAF7	GCCCGCTACAACCGCTTCTC	25.7218	1	0.0388775
CCDS10461.1	/TRAF7	TAAGGGCTCACCTTTTGTGA	17.0067	1	0.0588005
CCDS10461.1	/TRAF7	GGCTGAAAAGGCGGGTCCGA	8.35745	1	0.119654
CCDS10462.2	/MLST8/MLST8/MLST8/MLST8	CGCAGCATGATTGCTGCTGC	12.543	1	0.079726
CCDS10462.2	/MLST8/MLST8/MLST8/MLST8	CGCCGCCCGTGTACATCCAG	22.319	1	0.0448049
CCDS10462.2	/MLST8/MLST8/MLST8/MLST8	GCTTCCACGAAGACGGCCGC	14.3606	1	0.0696348
CCDS10463.1	/C16orf79	TGTGCTGAGCGCCCCAAACC	11.2979	1.06168	0.0939713
CCDS10463.1	/C16orf79	GTGAAGACCAAGCCCTCCTG	8.64522	1	0.115671
CCDS10463.1	/C16orf79	AGGGCTTCTTGGCTCTGCTC	7.92387	1	0.126201
CCDS10464.1	/ECI1	GGCGCGCGTTCTGCTCCGCG	27.7064	1	0.0360927
CCDS10464.1	/ECI1	CTTCGCAGGGGCCCGGCTCC	23.6235	1	0.0423308
CCDS10464.1	/ECI1	CGCTCACCTGCGCCCGCGTC	38.1573	48.9256	1.28221
CCDS10465.1	/RNPS1/RNPS1/RNPS1/RNPS1/RNPS1	GCCTCTTTCGGGTTTTGTCC	4.80295	1	0.208205
CCDS10465.1	/RNPS1/RNPS1/RNPS1/RNPS1/RNPS1	AAGAGGCGCAGCGCTTCCAG	1	1	1
CCDS10465.1	/RNPS1/RNPS1/RNPS1/RNPS1/RNPS1	TCCTCAGCATCCAGCCGCTC	6.6159	1	0.151151
CCDS10466.1	/ABCA3	GCGCGGCTTTCCCTCCGAGA	3.92527	1	0.25476
CCDS10466.1	/ABCA3	CAACTGCTCGTCCAGCGTGC	23.3824	1	0.0427672
CCDS10466.1	/ABCA3	TCACCAGGTTCTCCGCCATC	28.4984	42.6959	1.49819
CCDS10466.1	/ABCA3	TCCGTGTGTAACTGAACCGT	27.2795	1	0.0366575
CCDS10467.1	/CCNF	GCAGGGACTTACAGCTCGGA	2.67689	104.993	39.2221
CCDS10467.1	/CCNF	CTCCTTATTCTTCGCTTTGT	11.762	1	0.0850194
CCDS10467.1	/CCNF	ACTTACGGCCTTCATTGTAG	6.40877	35.8494	5.5938
CCDS10467.1	/CCNF	TTTCGAAGCTGCTGTGAAGC	6.02287	1	0.166034
CCDS10468.2	/C16orf59	CGCCGCCTTCATGCTGCCGG	25.9496	1	0.0385362
CCDS10468.2	/C16orf59	TTGCAATTGTCGCTGTGCGC	52.2464	1	0.0191401
CCDS10468.2	/C16orf59	CGCACAGCGACAATTGCAAT	7.89747	1	0.126623
CCDS10469.1	/NTN3	GGTCTCGATAGAAGCCCTCC	10.9172	1	0.0915986
CCDS10469.1	/NTN3	CGACTGTCCGGCCGCCGCAG	8.54636	1	0.117009
CCDS10469.1	/NTN3	GCCAGTGACGCCATCCTTGC	20.4788	1	0.0488309
CCDS10469.1	/NTN3	ACCTGCAACCGCTGCGCGCC	19.5023	1	0.051276
CCDS1047.1	/S100A1	TGTCCCCCTCTTTGCCCGAG	19.7619	1	0.0506023
CCDS1047.1	/S100A1	CAACGTGTTCCACGCCCACT	41.5382	72.0558	1.73469
CCDS1047.1	/S100A1	CAAGTACAAGCTGAGCAAGA	2.89081	1	0.345924
CCDS1047.1	/S100A1	CTCCCAGAAGAAATTGTTAC	11.0241	76.8052	6.96701
CCDS1047.1	/S100A1	AGCTAGACGAGAATGGAGAC	5.81335	1	0.172018
CCDS1047.1	/S100A1	GCTTGTGGCTGCTCTCACAG	8.09173	1	0.123583
CCDS10470.1	/ATP6V0C/ATP6V0C	ACAGCCCTGGGCGCTGCCTA	3.71942	1	0.268859
CCDS10470.1	/ATP6V0C/ATP6V0C	CAAGAGCGGTACCGGCATTG	1.69289	61.015	36.042
CCDS10470.1	/ATP6V0C/ATP6V0C	GGGCGACGATGAGACCGTAG	1	1	1
CCDS10471.1	/AMDHD2	GATCTGCACGTCGATGAATC	21.6605	1	0.046167
CCDS10471.1	/AMDHD2	TTCATCGACGTGCAGATCAA	35.0778	43.3744	1.23652
CCDS10471.1	/AMDHD2	GGGTTCGGGGGTTGCCCTCG	18.6104	29.4963	1.58494
CCDS10471.1	/AMDHD2	CCCCGAACCCACGTCCTCCG	40.2994	1	0.0248143
CCDS10475.1	/KCTD5	ACACGGTACACATGCTTCAC	29.8682	4.88586	0.163581
CCDS10475.1	/KCTD5	TTTCAGATTTTGCAAGAACG	5.23285	1	0.1911
CCDS10476.1	/PRSS27	GCCTGAGGACATGAGGCGGC	4.90247	1	0.203979
CCDS10476.1	/PRSS27	CACCAAAACACAGCAGCAGC	18.1721	1	0.0550296
CCDS10476.1	/PRSS27	GTGCTTACCTGTTGCTGCCT	16.1479	41.0306	2.54093
CCDS10478.1	/PRSS21	GTCTCCCGCAGAGTCGCAGG	17.9863	1	0.055598
CCDS10478.1	/PRSS21	GTCATCACGTCGCGCATCGT	67.8229	113.135	1.66809
CCDS10478.1	/PRSS21	TGCGCGACGTGATGACCCGT	79.776	118.686	1.48774
CCDS10479.2	/ZG16B	AGGAGAGTATAAAGGCGATG	4.96034	1	0.201599
CCDS10479.2	/ZG16B	ACAACCAGACGCCCAGTCAC	10.7659	1	0.0928861
CCDS10479.2	/ZG16B	GCTGCTCACGCTTGCCCTCC	26.175	29.8047	1.13867
CCDS10479.2	/ZG16B	CCTCTGGCCGGTGCATCCCA	5.80421	1	0.172289
CCDS1048.1	/CHTOP	AGCCGACGCCAGTGAATATT	15.262	1	0.065522
CCDS1048.1	/CHTOP	ATCGAAGCCCGAATATTCAC	2.70262	1	0.370011
CCDS1048.1	/CHTOP	AGCCTCTCTGGATTATGGGT	9.07373	1	0.110208
CCDS1048.1	/CHTOP	AGGCCGACCCATAGGGGCCC	8.86047	1	0.112861
CCDS1048.1	/CHTOP	TGGGTCGGCCTAACCGTGCC	16.6773	1	0.0599618
CCDS10481.1	/PRSS22	GCCCTCAGCCATCCTCAATG	7.5725	37.6381	4.97037
CCDS10481.1	/PRSS22	GCTCCACTCACCAGGTATCC	15.8944	1	0.0629153
CCDS10481.1	/PRSS22	TGGAGCGCTCGAGACGCACC	14.7506	1	0.0677938
CCDS10481.1	/PRSS22	ACCTTCTGGGACCGAGAGCC	7.59216	1	0.131715
CCDS10482.1	/FLYWCH2/FLYWCH2	ACAGTGCACACCCTTGCGCT	8.41537	1	0.11883
CCDS10482.1	/FLYWCH2/FLYWCH2	CGGCCCCGCCACCCTTGCCA	7.77828	1	0.128563
CCDS10482.1	/FLYWCH2/FLYWCH2	TCAAGGTTACAGGGACTTGC	5.57542	1	0.179359
CCDS10482.1	/FLYWCH2/FLYWCH2	ATTAGCAGCGGGGCCTCCTG	8.70308	1	0.114902
CCDS10483.1	/KREMEN2	GGGACTTACCTGGACTGTGC	53.5056	104.006	1.94384
CCDS10483.1	/KREMEN2	GATGGGGACACAAGCCCTGC	61.8488	35.4793	0.573646
CCDS10483.1	/KREMEN2	AGGCCTGTCCGAATGCTTCC	59.7115	1	0.0167472
CCDS10483.1	/KREMEN2	TGGGCGCGCACAACTTCTGC	41.5582	32.2103	0.775065
CCDS10485.1	/PAQR4	GGTGCGGACCATGGCGTTCC	16.2751	32.0252	1.96774
CCDS10485.1	/PAQR4	TTCAATAAGTTCGTGCTGAC	15.8057	1	0.0632684
CCDS10485.1	/PAQR4	CGTACACAGCGCTGCCCCCT	9.967	1	0.100331
CCDS10485.1	/PAQR4	GTACGCCCGGCTCCTCGCCC	8.61776	79.0873	9.17725
CCDS10486.1	/PKMYT1	TACTTCCGCCACGCAGAACC	26.3916	1.06168	0.0402279
CCDS10486.1	/PKMYT1	CGCCCCGGAATGACACCCGC	40.1602	46.0883	1.14761
CCDS10487.1	/CLDN9	GGCCCGTATCGTGCTCACCG	9.5317	1	0.104913
CCDS10488.1	/CLDN6/CLDN6	TGACGCTAATCCCCGTGTGC	23.4386	2.60369	0.111085
CCDS10488.1	/CLDN6/CLDN6	CCATGTAATGGCTGGGGCCC	30.2971	73.7828	2.43531
CCDS10489.1	/TNFRSF12A	CGTACCTGGCGCTTGCTCCC	22.4655	1	0.0445127
CCDS10489.1	/TNFRSF12A	GCTGGCGTTGCTGCGCTCCG	5.83401	1	0.171409
CCDS10489.1	/TNFRSF12A	GCATGGACTGCGCGTCTTGC	16.7497	1	0.0597026
CCDS10489.1	/TNFRSF12A	ACCGCACAGCGACTTCTGCC	10.6518	1	0.0938812
CCDS1049.1	/SNAPIN	ATGCTCACTCACCTGTGGCT	16.0633	1	0.0622539
CCDS1049.1	/SNAPIN	TTTGTTCCCGGAGCTCTACC	6.75268	1	0.148089
CCDS1049.1	/SNAPIN	CAAATTGACAACCTAGCCAC	10.3854	1	0.0962887
CCDS1049.1	/SNAPIN	TAACCAAGACAACGCGTCGC	26.7342	1	0.0374053
CCDS10490.1	/HCFC1R1/HCFC1R1/HCFC1R1	CCTACACGCACCTGGCGTCC	36.9607	108.262	2.92911
CCDS10490.1	/HCFC1R1/HCFC1R1/HCFC1R1	AAACTCACTGCTCCTCCTCC	14.9615	41.524	2.7754
CCDS10490.1	/HCFC1R1/HCFC1R1/HCFC1R1	TGCTCATGGGCACAGCTCCT	10.6074	1	0.0942736
CCDS10491.1	/THOC6	TATGGAGCCGCTGCAAGGCC	18.2993	1	0.0546469
CCDS10491.1	/THOC6	TCGCCACCTGACAGCACCTC	48.2058	6.05779	0.125665
CCDS10491.1	/THOC6	ACTGCGGGAAAGGAGCCCAG	6.15999	1	0.162338
CCDS10492.1	/MMP25	GGGGACCGACCTGTTTGCCG	6.17692	1	0.161893
CCDS10492.1	/MMP25	TACTTGTCAGGGTCGCCCAC	44.7119	62.6187	1.40049
CCDS10492.1	/MMP25	TGGGGGACTCACCTGTGTGT	8.02133	1	0.124668
CCDS10492.1	/MMP25	CCCCATATGACAAGCCCACA	13.118	1	0.0762312
CCDS10493.1	/ZSCAN10	CTCAGCGGCTGCTTTGAACT	10.2916	1	0.0971662
CCDS10493.1	/ZSCAN10	TTCCGCAGGCAATTCCTTCT	24.4924	1	0.0408291
CCDS10493.1	/ZSCAN10	AGAGGAGAGTTCCCGAGATC	21.6318	1.06168	0.0490796
CCDS10494.2	/ZNF205/ZNF205	CCTTTCTAGGTTCCAGATCG	6.87287	32.1486	4.67761
CCDS10494.2	/ZNF205/ZNF205	TCTCCTTAGAGCCGTGACTT	23.6208	129.727	5.49207
CCDS10494.2	/ZNF205/ZNF205	ATCCCCGTGCTTTCCCGAGA	8.20579	1	0.121865
CCDS10495.1	/ZNF213/ZNF213/ZNF213	AATCCCTGCCATCCTCATGC	43.1564	1.06168	0.0246008
CCDS10495.1	/ZNF213/ZNF213/ZNF213	CATCCCCGTAGCAGAATTGC	10.9909	86.1806	7.84106
CCDS10495.1	/ZNF213/ZNF213/ZNF213	CGCCTCCGTGCCCCCACCGT	22.7871	1	0.0438845
CCDS10495.1	/ZNF213/ZNF213/ZNF213	GAGGCGGCCGTCTGTTCCCC	3.75702	1	0.266169
CCDS10496.1	/OR1F1	AATCCTTAGTGAGGGTGCCC	13.2764	1	0.0753214
CCDS10496.1	/OR1F1	GGAACTCGGAGACACTCGAC	5.51243	71.7474	13.0156
CCDS10497.1	/ZNF200/ZNF200	CCCAGTGCATCCTCGTCCCT	87.7587	121.462	1.38404
CCDS10497.1	/ZNF200/ZNF200	GTATTTGAAAGCTAACCCTG	22.87	1	0.0437254
CCDS10497.1	/ZNF200/ZNF200	TGTCGGGGAAATGATGTTAC	40.6013	79.9509	1.96917
CCDS10498.1	/MEFV	CCCCAATCAGCGCATCGAGC	34.4119	1	0.0290597
CCDS10498.1	/MEFV	GCCCTGCTCGATGCGCTGAT	24.6911	1	0.0405005
CCDS10498.1	/MEFV	ACATTGGAGACATCTTGCAC	36.5234	1.06168	0.0290685
CCDS10499.1	/ZNF263	GCGGGGAACAGAAGTGCTTT	1.83134	1	0.546047
CCDS10499.1	/ZNF263	GGGCTTCGCTCAGTCTCCAT	13.1949	1	0.0757871
CCDS10499.1	/ZNF263	TTGTCTTCCATGTTCCCTTC	59.16	71.8091	1.21381
CCDS10499.1	/ZNF263	CTTCAGCATTATCTGCTCCC	21.0557	1	0.047493
CCDS105.1	/CLSTN1	CCCGGCCGCCCGGCTGCTGC	29.9919	1	0.0333423
CCDS105.1	/CLSTN1	CCAGCAGCAGCCGGGCGGCC	8.5839	1	0.116497
CCDS105.1	/CLSTN1	CCGGGCTGCTGTGCGGCGGC	2.09673	1	0.476934
CCDS105.1	/CLSTN1	ATCCACTACCACTGCATCAA	37.9648	1	0.0263402
CCDS1050.1	/ILF2	TATCCCATTTGACTTCTATT	11.8971	29.9281	2.51558
CCDS1050.1	/ILF2	TCAGGCATCTATCCTTTCTC	10.7604	1	0.0929332
CCDS1050.1	/ILF2	CTCACCACTTCAAATGTCCC	11.5958	1	0.0862384
CCDS1050.1	/ILF2	TGTGATTGATAATCTGATTG	24.4071	1	0.0409717
CCDS10500.1	/TIGD7/TIGD7	CACCGGCTGAGCGTTTCTGT	15.2014	1	0.0657834
CCDS10500.1	/TIGD7/TIGD7	CGTCAGGGCATTGTTACTTC	13.6857	151.747	11.088
CCDS10501.1	/ZNF75A	TCCGGGGATACTTGAACCCA	25.3105	1	0.0395093
CCDS10501.1	/ZNF75A	ACAAGAGCTGCTCAAACTTA	6.33598	1	0.157829
CCDS10501.1	/ZNF75A	AAGGTCAGAGCTAACTCTGA	5.58216	1	0.179142
CCDS10502.1	/OR2C1	GCCGGCACACTGCCACGTAG	17.0703	1	0.0585812
CCDS10502.1	/OR2C1	CTGAACTAGTAGCGAAAGCA	3.26112	1	0.306643
CCDS10503.1	/ZNF434	GGAGTCTTACCAAGTCTGTT	8.83914	1	0.113133
CCDS10503.1	/ZNF434	AGTTGAGTTACCGCAAAGTG	6.84407	1	0.146112
CCDS10503.1	/ZNF434	GCCCACCTACGAACTCACAC	13.573	1	0.0736759
CCDS10503.1	/ZNF434	TTTCCCCGGTATGGGTCCTC	13.535	59.5347	4.39856
CCDS10504.1	/ZNF174/ZNF174	GCTCGGGTTGCAACCACTGA	8.55722	1	0.11686
CCDS10504.1	/ZNF174/ZNF174	TCGATGTCCAATGAGCAGCA	21.9496	1	0.0455589
CCDS10504.1	/ZNF174/ZNF174	ACTTTCAACCGCAGACTCCT	18.4005	1	0.0543463
CCDS10504.1	/ZNF174/ZNF174	ACCGGCTGAGCCCCCATCAT	24.2672	1	0.0412078
CCDS10505.1	/ZNF597	TCAGGGACCAATACTCTTTG	20.4995	1	0.0487817
CCDS10505.1	/ZNF597	GCCAGATCCTCAAAGAGTAT	8.40957	1	0.118912
CCDS10505.1	/ZNF597	TAAAAGGTTCCGCTAGCATG	8.0376	1	0.124415
CCDS10505.1	/ZNF597	CCTCGCATGTTTTGCACTTA	16.0182	1	0.062429
CCDS10506.2	/SLX4	GGTTTGGCGATGGTTCTTGC	11.7238	33.0738	2.82109
CCDS10506.2	/SLX4	TCTGCGCTAGCTTTTTCCAA	5.5297	1	0.180842
CCDS10506.2	/SLX4	TTCAGAAGAGTGCTCCCTCG	20.4328	46.2117	2.26164
CCDS10506.2	/SLX4	CAATTGTGCTGTGCGGGGTT	11.5359	1	0.0866859
CCDS10507.1	/DNASE1/DNASE1	ACCAGACACCTATCACTACG	11.9323	1	0.0838063
CCDS10507.1	/DNASE1/DNASE1	AGCGCTACCTGTTCGTGTAC	39.3076	1	0.0254404
CCDS10507.1	/DNASE1/DNASE1	GTCATAGAGAGCGTCGATCT	4.4699	1	0.223719
CCDS10508.1	/TRAP1	TCGGATGAAGCGCAGCCACT	13.8495	1	0.0722046
CCDS10508.1	/TRAP1	GCGGCTGTACAGTGCAACGC	6.88301	1	0.145285
CCDS10508.1	/TRAP1	GCACCTCTTTTTCTGAGTAC	7.4141	1	0.134878
CCDS10508.1	/TRAP1	AGCTTTTGGACATTGTTGCC	9.68569	29.9898	3.0963
CCDS10509.1	/CREBBP	CCCGCGTGACCAGTCATTTG	32.2076	101.231	3.14306
CCDS10509.1	/CREBBP	AGCGGCTCTAGTATCAACCC	14.1416	1	0.0707134
CCDS10509.1	/CREBBP	TCGACAATGCGGGAGCGAGC	6.59763	1	0.15157
CCDS10509.1	/CREBBP	GAATCACATGACGCATTGTC	23.8455	40.6605	1.70516
CCDS1051.1	/NPR1	AGTTGAACTGCTCATAGGCC	12.3087	1	0.0812437
CCDS1051.1	/NPR1	CCTGAAGCAGTTAAAACACC	6.13866	1	0.162902
CCDS1051.1	/NPR1	GGCCCTGACCTTGAAAGCTT	5.86715	1	0.170441
CCDS1051.1	/NPR1	GCTCTATATCCAGGCAGTGA	8.42344	1	0.118716
CCDS1051.1	/NPR1	TATAGAGCAGGAGCCCGTCG	9.86174	1	0.101402
CCDS10510.1	/TFAP4	GATCGCTATGGAGTATTTCA	4.53556	1	0.22048
CCDS10510.1	/TFAP4	TGCCCTCTTTGCAACATTTC	24.0212	1	0.0416299
CCDS10510.1	/TFAP4	CGATGGTGTCCAGATTTTGC	23.5338	1	0.0424921
CCDS10510.1	/TFAP4	CCACATCAATGTCGTCACCA	18.9817	21.4162	1.12825
CCDS10511.1	/GLIS2/GLIS2	TCCGGCCCCGTGCTCTGCAC	17.5757	78.7173	4.47876
CCDS10511.1	/GLIS2/GLIS2	GCTTGGTGATACTCAGCTTC	23.6367	1.06168	0.0449166
CCDS10511.1	/GLIS2/GLIS2	CTTCCAGCCACTGCGCTATT	10.5347	1	0.0949245
CCDS10511.1	/GLIS2/GLIS2	ACACCATCCAAATAGCGCAG	6.22565	1	0.160626
CCDS10512.1	/PAM16/PAM16	TTGCCCACAGGCCAAGTACC	21.6233	1	0.0462463
CCDS10512.1	/PAM16/PAM16	GCACGCCCATCACAATGATC	14.8991	1	0.067118
CCDS10512.1	/PAM16/PAM16	ACCGGTGTCCAGCGCGTCCT	14.8006	77.7921	5.256
CCDS10513.1	/CORO7	GCCTTCAACTCCGACCGTCC	34.8293	1	0.0287115
CCDS10513.1	/CORO7	TGCTCGAATGTCACTGATCC	98.5487	185.363	1.88092
CCDS10513.1	/CORO7	AGGAGAGGACAAGCGACGCG	29.3917	1	0.0340232
CCDS10513.1	/CORO7	CGCGTCGCTTGTCCTCTCCT	25.7336	1	0.0388597
CCDS10514.1	/VASN	GAGCTTGACTACGCCGACTT	5.46337	1	0.183037
CCDS10514.1	/VASN	AGTCGGCGTAGTCAAGCTCC	5.65495	1	0.176836
CCDS10515.1	/DNAJA3	TGCCGGAGCCGCCACAGTAG	8.59063	1	0.116406
CCDS10515.1	/DNAJA3	GGAGTTCACCGTGAACATCA	11.3839	1	0.0878433
CCDS10515.1	/DNAJA3	GTACGAGACGATCAACGTGA	23.9671	1.06168	0.0442975
CCDS10516.1	/NMRAL1/NMRAL1/NMRAL1/NMRAL1	CCTCATGGTGGACAAGAAAC	4.09179	1	0.244392
CCDS10516.1	/NMRAL1/NMRAL1/NMRAL1/NMRAL1	CCAGTAATTGGTCACGATGA	26.8666	1	0.0372209
CCDS10516.1	/NMRAL1/NMRAL1/NMRAL1/NMRAL1	CCTTCATCGTGACCAATTAC	9.8746	1	0.10127
CCDS10517.1	/HMOX2/HMOX2/HMOX2/HMOX2/HMOX2/HMOX2	CCACAGAATGGCTGACCTCT	15.1463	1	0.0660229
CCDS10517.1	/HMOX2/HMOX2/HMOX2/HMOX2/HMOX2/HMOX2	TGCCCGGTCGTGTGCTTCCT	55.6962	96.2962	1.72895
CCDS10517.1	/HMOX2/HMOX2/HMOX2/HMOX2/HMOX2/HMOX2	TCTCCTTTCCCATCGTGTAC	16.8438	22.033	1.30808
CCDS10517.1	/HMOX2/HMOX2/HMOX2/HMOX2/HMOX2/HMOX2	TACGCTGCTGAACAAGACAA	5.92607	1	0.168746
CCDS10518.1	/FAM100A	AGCCCTCAGCGCCTTTTTCC	17.6714	33.2588	1.88207
CCDS10518.1	/FAM100A	CACCATGTTCTCCCGTCTCA	28.6416	1	0.0349143
CCDS10519.1	/NUDT16L1	CACGACGCGGTGTGGGCCCT	2.40677	1	0.415494
CCDS10519.1	/NUDT16L1	CCTGAGCTCGCACCTGACCG	15.541	1	0.0643461
CCDS10519.1	/NUDT16L1	GCACTTAGCCGTGCTCACGA	7.99193	1	0.125126
CCDS10519.1	/NUDT16L1	TGTACAGCGGGACCCGCACG	9.97547	1	0.100246
CCDS1052.1	/INTS3/INTS3	GGTGCCTTACCTTCTGGGCT	20.1813	1	0.0495508
CCDS1052.1	/INTS3/INTS3	CCAGGCAGATTTCTTCATGC	9.37965	1	0.106614
CCDS1052.1	/INTS3/INTS3	TGGCCTTACCTGAGTACGGC	4.36664	1	0.229009
CCDS1052.1	/INTS3/INTS3	GTGTTACCGGGACTTAGCTC	6.93781	1	0.144138
CCDS1052.1	/INTS3/INTS3	GCAGGATACCTGCCGTACTC	1.18279	1	0.84546
CCDS10520.1	/ANKS3	GTGAATGTGCCGACCCCAGA	13.9571	1	0.0716479
CCDS10520.1	/ANKS3	GATTGTGTCGTGGCCAATGT	15.7942	1	0.0633144
CCDS10520.1	/ANKS3	CTCTTCCACTGTACCAGCGC	14.8555	1	0.0673152
CCDS10520.1	/ANKS3	GTGGAGCCAATGCCAACGTG	13.9057	1	0.0719131
CCDS10521.1	/C16orf71	CTCATGGCATCCAACGATAA	9.24131	1	0.10821
CCDS10521.1	/C16orf71	GCTGGTCTTTGACAGCCTTG	5.43697	1	0.183926
CCDS10521.1	/C16orf71	TTTGTCCACAGTCGGACTAT	21.1599	38.9951	1.84288
CCDS10521.1	/C16orf71	CTGGACTTGTCGCCATCGGC	5.18919	1	0.192708
CCDS10522.1	/SEPT12	TCATAGCCTTGATCTTCAGC	24.7243	53.8601	2.17843
CCDS10522.1	/SEPT12	CGCTGTTCAAGTCCAAAGTG	10.7205	38.5633	3.59716
CCDS10522.1	/SEPT12	GAACAGCGTGTTCACCATCG	28.7831	1	0.0347426
CCDS10523.1	/ROGDI	TGCGGCCATGGCCACCGTGA	10.625	1	0.0941174
CCDS10523.1	/ROGDI	CGCCGCCGTCGCTGCCATCA	7.52917	1	0.132817
CCDS10523.1	/ROGDI	CGGCAGAGTGAAGCGCAGAG	1.4265	1	0.701014
CCDS10524.1	/GLYR1	GTTTTCTCTAGGGGGAAACT	2.31944	1	0.431138
CCDS10524.1	/GLYR1	ACACTCACCTTTCCTGGCCA	23.1997	1	0.0431041
CCDS10524.1	/GLYR1	CCAGATTGTTAATCCACCAA	2.9802	1	0.335548
CCDS10524.1	/GLYR1	AAGAAGCATTTCTTTCCGCG	4.77928	1	0.209237
CCDS10525.1	/UBN1/UBN1	AAGGGGTGTACCTTATCTCC	25.3768	31.5318	1.24254
CCDS10525.1	/UBN1/UBN1	TAGCCATGTCGGAGCCCCAC	11.4032	1	0.0876944
CCDS10525.1	/UBN1/UBN1	TCCTTTCAATGACGAAGAAA	1.52297	1	0.656614
CCDS10525.1	/UBN1/UBN1	TCCTTTTCTTCGTCATTGAA	4.12632	1	0.242347
CCDS10526.1	/PPL	TGCCCGCAGCATCTCTAACA	9.41524	1	0.106211
CCDS10526.1	/PPL	GAAGAACATCGTGGACACAG	6.57463	6.11947	0.930771
CCDS10526.1	/PPL	TCGGCGATCATGTCCCCCTG	18.9198	45.8416	2.42294
CCDS10526.1	/PPL	AGGGTCGGCAGCCTGAGCAC	6.4237	1	0.155674
CCDS10527.1	/NAGPA	CGGCTTCTTCCGCATGAACT	15.8903	125.964	7.92714
CCDS10527.1	/NAGPA	GCAGTAGCAAGTCGTCGTCG	1	1	1
CCDS10527.1	/NAGPA	GTCGTGTGGCTGATTCGTAA	8.64416	1	0.115685
CCDS10528.1	/ALG1	GCACCACCGCTACTACATGC	24.3134	1	0.0411296
CCDS10528.1	/ALG1	GCAGTACCACGCGCTGTCGT	17.313	1	0.0577602
CCDS10528.1	/ALG1	GAACAACAGAATTCAGATTG	9.0534	2.17193	0.239902
CCDS10528.1	/ALG1	ACAGAACTTCAGAGTCTTGC	2.58583	1	0.386723
CCDS10529.1	/FAM86A	CGCCGTCCGTCAAATATGCC	35.8027	151.438	4.2298
CCDS10529.1	/FAM86A	ACCCGGCAGTCTTCACTAAC	11.0055	1	0.0908634
CCDS1053.1	/SLC27A3	GGCACGTGTCTGTTATGCTC	14.6562	1	0.0682307
CCDS1053.1	/SLC27A3	AGCAAATCGCTAATTCCAGC	5.14892	1	0.194216
CCDS1053.1	/SLC27A3	TGCTGGAATTAGCGATTTGC	17.0537	1	0.0586384
CCDS1053.1	/SLC27A3	GAACCGGACATGTGGTAGAG	12.6489	1	0.0790583
CCDS1053.1	/SLC27A3	CGAGGTAGATCACATCTTCC	28.531	77.7921	2.72658
CCDS1053.1	/SLC27A3	ATGACTGATCCGAGCAGCCT	9.53777	1	0.104846
CCDS10531.1	/RBFOX1	TCTGAGCGCTCGTGTCCGCC	67.1532	32.3336	0.48149
CCDS10531.1	/RBFOX1	ACCGTCAACCCTTATACAAA	12.2901	1	0.0813663
CCDS10533.2	/METTL22	GCCGTACCATGAGATGTCTA	13.3891	32.0252	2.39189
CCDS10533.2	/METTL22	CCCGAACCATAGACATCTCA	11.7634	1	0.0850098
CCDS10533.2	/METTL22	CCGCACGATATCATCAGAAT	4.46717	1	0.223855
CCDS10533.2	/METTL22	TTGGAATCAGAGGCGGCTCG	13.5932	1	0.073566
CCDS10534.1	/ABAT/ABAT/ABAT	CATGTTGCTCGCCCAGCGCC	9.57129	1	0.104479
CCDS10534.1	/ABAT/ABAT/ABAT	CCAGCACAGCTACCGCCTGC	19.9491	26.1656	1.31162
CCDS10534.1	/ABAT/ABAT/ABAT	GAAACAGCTGAATATAATTC	11.0783	1	0.0902669
CCDS10535.1	/TMEM186	TTCTACGTCACCCTGCGCTA	27.9464	3.46721	0.124067
CCDS10535.1	/TMEM186	CCCGAAACCTACGCACAGCT	15.2969	1	0.0653729
CCDS10536.1	/PMM2	GGGTCCCATCCACGTCGAAG	5.47317	1	0.18271
CCDS10536.1	/PMM2	AGCGCTCTGCCTCTTCGACG	7.68555	1	0.130114
CCDS10536.1	/PMM2	ATCGGACTTTGAGAAAGTGC	8.05453	1	0.124154
CCDS10537.1	/CARHSP1/CARHSP1/CARHSP1/CARHSP1	TCACAGGGCCCCGTCTACAA	6.64335	1	0.150526
CCDS10537.1	/CARHSP1/CARHSP1/CARHSP1/CARHSP1	ATGTCGGGGCCGCCATCAGC	3.53023	1	0.283268
CCDS10537.1	/CARHSP1/CARHSP1/CARHSP1/CARHSP1	GGAGGTCGTCATCACTCACC	16.134	1	0.061981
CCDS10537.1	/CARHSP1/CARHSP1/CARHSP1/CARHSP1	TGACCTCGTCGCCTTCCACT	12.6736	36.0961	2.84815
CCDS10538.1	/C16orf72	GACCGAGTGTGTCAGCAGCC	7.52343	1	0.132918
CCDS10538.1	/C16orf72	GCCGTCACCAATCTCTACAA	9.26832	1	0.107894
CCDS10538.1	/C16orf72	CTGTAATGACATCGCCACAC	21.8416	1	0.0457842
CCDS10538.1	/C16orf72	AGCGTGCGTTCGAGTACCCC	10.9551	1	0.091282
CCDS10539.1	/GRIN2A/GRIN2A/GRIN2A	TACGGGTGCAAGGTGTGCAT	26.3642	65.456	2.48276
CCDS10539.1	/GRIN2A/GRIN2A/GRIN2A	GCTGGATGGACGCTCCAAAC	14.7776	36.0344	2.43845
CCDS10539.1	/GRIN2A/GRIN2A/GRIN2A	TGATTGTGCTGAACAAAGAC	22.655	41.709	1.84105
CCDS1054.1	/GATAD2B	CATTGTTTTGTCTGACAATG	5.45117	1	0.183447
CCDS1054.1	/GATAD2B	TCCCCGTTCCAGTTCCAGAA	15.959	1	0.0626606
CCDS1054.1	/GATAD2B	GGAGTTAGCCTTCCTCGCTC	5.42104	1	0.184466
CCDS1054.1	/GATAD2B	ACGATTGGAAGAAGCCCGAC	3.83114	1	0.261019
CCDS10540.1	/ATF7IP2/ATF7IP2	AAACAGTATTATTATTTCAA	6.0452	22.9582	3.79776
CCDS10540.1	/ATF7IP2/ATF7IP2	ACTCACCATAACTTCAGCAT	26.503	80.8761	3.05159
CCDS10540.1	/ATF7IP2/ATF7IP2	GATACCAGAAAAATTACATC	13.402	1	0.0746159
CCDS10541.1	/EMP2/EMP2	GACTGTGCAATTCGTGTTGT	24.2717	1	0.0412002
CCDS10541.1	/EMP2/EMP2	CATGCCGCTGATGAAGGTGC	4.65842	1	0.214665
CCDS10541.1	/EMP2/EMP2	GTAGCCGTAGCTGCCTTCTC	11.1094	1	0.0900139
CCDS10542.1	/TEKT5	AGGGTACTGGTGCTCTCGTC	4.31724	1	0.231629
CCDS10542.1	/TEKT5	ACCGCTACCTCAATTCATGG	8.25458	1	0.121145
CCDS10542.1	/TEKT5	GTCTGTACCATCGAGAGAAG	10.5746	1	0.0945665
CCDS10542.1	/TEKT5	TGATTTGGTCCATGACAACG	17.5134	1	0.0570993
CCDS10543.1	/NUBP1	CTCCAGATAACAGCATCATC	5.75415	1	0.173788
CCDS10543.1	/NUBP1	AGCCCACTGACATCACCCCC	32.1292	39.7353	1.23673
CCDS10543.1	/NUBP1	ACCCACCTATGAGCGGATCC	14.1538	1	0.0706525
CCDS10543.1	/NUBP1	GAGCTCCGCGCCCCCGGTTG	20.7916	1	0.0480964
CCDS10544.1	/CIITA	TTTTACCTTGGGGCTCTGAC	3.13792	1	0.318682
CCDS10544.1	/CIITA	TTCCTACACAATGCGTTGCC	21.5532	1	0.0463968
CCDS10544.1	/CIITA	GCCCCTAGAAGGTGGCTACC	9.12146	1	0.109632
CCDS10544.1	/CIITA	CATCGCTGTTAAGAAGCTCC	3.10239	1	0.322332
CCDS10545.1	/DEXI	GAGCGCCTGGTCCATGTCCT	7.39144	1	0.135292
CCDS10546.1	/SOCS1	TCCGTTCGCACGCCGATTAC	30.3924	1	0.032903
CCDS10547.1	/PRM1	GATGCTGTCGCAGCCAGAGC	4.02847	1	0.248233
CCDS10547.1	/PRM1	TCATGGCTCTCCTCCGTGTC	36.6531	36.5279	0.996583
CCDS10547.1	/PRM1	AATTAGTGTCTTCTACATCG	16.0243	1	0.0624051
CCDS10548.1	/RMI2	AGCGGGGACTTCTCGGTCCG	17.9367	1	0.0557515
CCDS10548.1	/RMI2	CGGACCGAGAAGTCCCCGCT	11.8876	1	0.0841212
CCDS10548.1	/RMI2	ATCCCATCCATGAAAGTATG	14.2625	1	0.0701139
CCDS10548.1	/RMI2	TGGAGGTAGAAGATTTACAC	11.5962	1	0.086235
CCDS10549.1	/SNN	TCTCTCCACGCACGGTCCCT	16.2812	38.0699	2.33827
CCDS10549.1	/SNN	TTCGGCCAAGGGACCGTGCG	16.3651	1	0.0611056
CCDS1055.1	/SLC39A1/SLC39A1/SLC39A1/SLC39A1	GAGCCTAGTAAGCTGTTTCG	3.39957	171.608	50.4793
CCDS1055.1	/SLC39A1/SLC39A1/SLC39A1/SLC39A1	AGTGCTCACCGTCACGTGCA	11.9888	1	0.0834112
CCDS1055.1	/SLC39A1/SLC39A1/SLC39A1/SLC39A1	CCCCCGCGAAACAGCTTACT	12.8564	1	0.0777823
CCDS1055.1	/SLC39A1/SLC39A1/SLC39A1/SLC39A1	TACCGCCAGCCCCTCGAACA	25.257	93.3972	3.69787
CCDS1055.1	/SLC39A1/SLC39A1/SLC39A1/SLC39A1	AGCCTTGCGTGCCTGTGTAC	37.2792	1	0.0268246
CCDS1055.1	/SLC39A1/SLC39A1/SLC39A1/SLC39A1	GGCCCTCCACTCCGTGTTCG	20.7645	34.3691	1.65518
CCDS10550.1	/ZC3H7A/ZC3H7A	AGGTCACCGCTGTCATATCC	7.62869	1	0.131084
CCDS10550.1	/ZC3H7A/ZC3H7A	ACGTTTATCGGGAACATGAT	20.0385	1	0.0499039
CCDS10550.1	/ZC3H7A/ZC3H7A	CAACTCGATAAGCCAGTACA	5.73855	1	0.17426
CCDS10551.1	/RSL1D1	AGATATCTGTTTATTTACGA	4.65876	8.58669	1.84313
CCDS10551.1	/RSL1D1	GAATCTGATCGAATACTATG	6.58109	32.5187	4.94123
CCDS10551.1	/RSL1D1	GAAATGTCTCCCAATGAGTG	6.43651	1	0.155364
CCDS10552.1	/TNFRSF17	GGTGTGACCAATTCAGTGAA	8.31211	1	0.120306
CCDS10552.1	/TNFRSF17	TATTAAGCTCAGTCCCAAAC	3.37251	1	0.296515
CCDS10552.1	/TNFRSF17	TCCGTAGCACTCAAAGCAGC	14.4666	1	0.0691249
CCDS10552.1	/TNFRSF17	CAATGGTCAGAGTCGACCTT	17.5574	40.8455	2.3264
CCDS10553.2	/SNX29	ACTTCTCGGGCGACTCCGAG	5.33405	1	0.187475
CCDS10553.2	/SNX29	CAAACTCCCCGTTCAAAGAC	4.07653	62.742	15.391
CCDS10553.2	/SNX29	TTTCACCTTAGGCCACTGGA	16.2931	30.6066	1.8785
CCDS10553.2	/SNX29	TCATTGTGCAGCACCTTCAG	8.85774	1	0.112896
CCDS10554.1	/BFAR	CTCCCATCTGCTGATTCGCT	24.426	1	0.0409399
CCDS10554.1	/BFAR	CGAGCGAATCAGCAGATGGG	7.80435	1	0.128134
CCDS10554.1	/BFAR	AGGTGTCGGTGTAGTCAAAC	1.70542	1	0.586366
CCDS10554.1	/BFAR	AGCTCTTGAGGGCGTATAGC	8.01966	31.2851	3.90104
CCDS10555.1	/PLA2G10	TCAAGGTAGTCAGTCACACT	13.9632	1	0.0716168
CCDS10555.1	/PLA2G10	AGTCCGGCTCACATAGGAAC	3.41684	1	0.292668
CCDS10558.1	/NTAN1	CGCGATGCCGCTGCTCGTCG	8.63742	1	0.115775
CCDS10558.1	/NTAN1	CGTGCTGCGCGAACTTTAGC	4.43637	1	0.225409
CCDS10559.1	/RRN3	GCCCAGCTTCTTAACTGCAG	3.04213	1	0.328717
CCDS10559.1	/RRN3	GTCCTCTGCAGTTAAGAAGC	12.5419	1	0.0797328
CCDS1056.1	/CREB3L4/CREB3L4/CREB3L4	TAGACAACCTCATAGAGCAT	33.6747	82.9115	2.46213
CCDS1056.1	/CREB3L4/CREB3L4/CREB3L4	CAGTTCTCCTATGCTCTATG	31.5952	40.9689	1.29668
CCDS1056.1	/CREB3L4/CREB3L4/CREB3L4	AAGACTCACCAGGGTTGTAC	15.2715	17.9621	1.17618
CCDS1056.1	/CREB3L4/CREB3L4/CREB3L4	GATGTGGGCATGAGCATCAA	19.4816	35.4793	1.82117
CCDS1056.1	/CREB3L4/CREB3L4/CREB3L4	TCACTGACCATGCAGGAATC	27.4244	1	0.0364638
CCDS10560.1	/MPV17L	CGAGCCGTAAAGCAGCACGT	24.707	1	0.0404743
CCDS10560.1	/MPV17L	GGTGGAACTTACCTGTACAA	13.2151	1	0.0756709
CCDS10561.1	/C16orf45	TCCGCCGGGAGTCTGAGCTC	19.1188	50.7144	2.65259
CCDS10561.1	/C16orf45	CCATGATGTCCTTGCAGAGC	26.8374	1	0.0372614
CCDS10561.1	/C16orf45	GGATGACATCCAGCTCTGCA	11.9861	1	0.0834302
CCDS10562.2	/KIAA0430	GTTACCGTTTGGGGACTATG	19.9677	60.1515	3.01243
CCDS10562.2	/KIAA0430	CCATCCACGTGTTCTACTGC	50.4808	33.7523	0.668616
CCDS10562.2	/KIAA0430	CTAGAAAACTTACCCCCCAT	40.7931	1	0.024514
CCDS10562.2	/KIAA0430	GAAAACTGCTCCGTTCCCTC	31.094	39.7353	1.27791
CCDS10564.1	/NDE1/NDE1/NDE1	TAGGGCAGAAAATACGCAAG	10.8863	1	0.0918582
CCDS10564.1	/NDE1/NDE1/NDE1	CGAAAATAACCGCCTTCGCA	5.80421	1	0.172289
CCDS10564.1	/NDE1/NDE1/NDE1	CTTTGAGCAGCGCTTGAATC	19.6631	1	0.0508567
CCDS10564.1	/NDE1/NDE1/NDE1	GTCTTCGAGAGACATGATCG	14.4432	74.3996	5.15118
CCDS10565.1	/MYH11	CTGAGAAGTACCGCTCCCTC	67.9839	76.4968	1.12522
CCDS10565.1	/MYH11	GGGCCGCCAAGAGACTCGTC	20.2477	1	0.0493884
CCDS10565.1	/MYH11	GCTTAACGAGGCCGAGGGGA	44.1916	1	0.0226287
CCDS10567.1	/FOPNL	TTTCATGAGACAATGATGGT	9.48497	1	0.10543
CCDS10567.1	/FOPNL	GGGCATTGAAAACTTCAGCT	2.49783	1	0.400347
CCDS10567.1	/FOPNL	TGGTCAACCTGTAGTTCCGT	19.2735	40.4138	2.09685
CCDS10567.1	/FOPNL	ATGAGAAACTGTCTGTCCAA	6.48663	1	0.154163
CCDS10569.1	/XYLT1	AATTTCAGCAGCCTCGACTC	13.9148	1	0.0718659
CCDS10569.1	/XYLT1	GCTCCCCGGCCCCGGAGTCG	7.38158	32.5803	4.41374
CCDS10569.1	/XYLT1	GTGATGAGCGGACTTGGGTG	17.0578	133.181	7.80764
CCDS1057.1	/JTB	ACTCCGCTACAGCCAAGCAG	10.031	1	0.099691
CCDS1057.1	/JTB	TGACAGCTTCTCTTCCTGCA	18.9279	1	0.052832
CCDS1057.1	/JTB	GTGCAGGAAGAGAAGCTGTC	5.78934	1	0.172731
CCDS1057.1	/JTB	GCACCTCAAATTTGCCATGC	8.28944	1	0.120635
CCDS1057.1	/JTB	ACAGCCCGGAAATTAGAGCA	3.50823	1	0.285044
CCDS1057.1	/JTB	GCTCTCCATGCTCTAATTTC	9.78928	1	0.102153
CCDS10571.1	/RPS15A/RPS15A/RPS15A/RPS15A	TACTCTTGAGAGCATCTGCC	6.91041	1	0.144709
CCDS10571.1	/RPS15A/RPS15A/RPS15A/RPS15A	CAACAATTTTCCCAGCTCTG	5.02133	21.848	4.35104
CCDS10572.1	/ARL6IP1	CTAGATCCATCTGTTCTGTC	9.29544	1	0.10758
CCDS10572.1	/ARL6IP1	ATTCTAGCGCCTAGAATTTT	1.93187	1	0.517633
CCDS10573.1	/TMC7	ACTGCCGCTGGACTCGCTCA	15.9715	1	0.0626114
CCDS10573.1	/TMC7	CGACTCTTACAGCTCCCAGC	2.32451	1	0.430198
CCDS10573.1	/TMC7	AGTCGTTCTCCTACGTGCAA	21.6991	35.356	1.62938
CCDS10574.1	/COQ7/COQ7	CAGCTGTGGATCGAATAATC	3.62569	1	0.27581
CCDS10574.1	/COQ7/COQ7	CCGCATCTATGCCGGGCAGA	5.22199	1	0.191498
CCDS10574.1	/COQ7/COQ7	ATATATCGCCACTCTGCATC	36.0566	98.5783	2.73399
CCDS10574.1	/COQ7/COQ7	CGTCCTGAAGAGCATTATCC	18.4218	38.8101	2.10674
CCDS10575.1	/SYT17	GCAGTTGGAACCATTAAACG	12.9637	1	0.0771387
CCDS10575.1	/SYT17	ACACGCGGTCACACTCAGCT	10.9283	33.814	3.09415
CCDS10575.1	/SYT17	CAACACGCACCGCACAGCCG	15.8997	26.9674	1.69609
CCDS10577.1	/TMC5	TTACTGACTTACCCGGGAAA	6.24665	1	0.160086
CCDS10577.1	/TMC5	CAGAAGACGCTGAAGATCAT	11.2976	1	0.0885141
CCDS10577.1	/TMC5	TCTTCAGCGTCTTCTGCCAC	7.57929	40.4754	5.34027
CCDS10578.1	/GDE1	CTTGCCAGAAGTTATCTACA	10.6954	1	0.093498
CCDS10578.1	/GDE1	AACCACGCTATGATACTTTC	9.3997	1	0.106386
CCDS10578.1	/GDE1	GGAGCATGCATAATATCTTG	1.9444	1	0.514297
CCDS10579.1	/CCP110/CCP110	AGCTTTACTGACTCGTGTCC	23.9475	1	0.0417581
CCDS10579.1	/CCP110/CCP110	CAAACTCCCGCTAAATCAGT	12.221	1	0.0818261
CCDS10579.1	/CCP110/CCP110	AAATGCACCGAAGACGTTCC	31.0557	1	0.0322002
CCDS1058.1	/RAB13	TCCTTCTTTAGGGACACGGC	11.1599	1	0.0896069
CCDS1058.1	/RAB13	CACTTCATACCATGGCTCCA	21.7089	108.324	4.98984
CCDS1058.1	/RAB13	TATCCTAGTATACGACATCA	6.03573	1	0.16568
CCDS1058.1	/RAB13	CATCCGTGATGTCGTATACT	54.3126	80.0742	1.47432
CCDS10580.1	/IQCK	GATTTGCCGCGGTGCCGCCA	15.2357	40.4754	2.65662
CCDS10580.1	/IQCK	GTAATACTCACCGTAATCAC	8.75215	1	0.114258
CCDS10581.1	/GPRC5B/GPRC5B/GPRC5B	GGTCCCACCGTTGAGCACGA	10.7899	72.7959	6.74669
CCDS10581.1	/GPRC5B/GPRC5B/GPRC5B	TGATACACGTTGCTTCTAAA	17.0158	1	0.0587689
CCDS10581.1	/GPRC5B/GPRC5B/GPRC5B	ACTGCTCCGCCAAGTCACAC	10.9039	1	0.09171
CCDS10582.2	/GP2	TACCATGTGTACCGGTTGGA	21.7891	75.7566	3.4768
CCDS10582.2	/GP2	CCCATACGAACTGGCTTCAA	30.5721	82.1714	2.68779
CCDS10582.2	/GP2	GCAGCTCACCAGAACTATTG	17.9632	1	0.0556694
CCDS10582.2	/GP2	AGACAGGACCTCAATAGTTC	137.106	323.65	2.36059
CCDS10583.1	/UMOD/UMOD/UMOD	GCAAATCGAATAATGGCAGA	11.6621	1	0.0857479
CCDS10583.1	/UMOD/UMOD/UMOD	AAACAGGACTTCAACATCAC	10.6785	1	0.0936462
CCDS10583.1	/UMOD/UMOD/UMOD	TACCGTCAACACTGTCCCAC	21.3739	1	0.046786
CCDS10583.1	/UMOD/UMOD/UMOD	TGTCATTGAAGCCCGAGCAC	11.5481	1	0.0865944
CCDS10584.1	/PDILT	ACCCATCCTCAAAGCAATCC	5.90101	1	0.169463
CCDS10584.1	/PDILT	CAGCTCTTCCGCCAAGTTCC	18.4912	37.6381	2.03546
CCDS10584.1	/PDILT	AATCTGCTGCCTTAGTCGTT	18.8331	1	0.0530981
CCDS10584.1	/PDILT	TCGTCTCAACCAAACGACTA	6.66708	1	0.149991
CCDS10585.1	/ACSM5	TGACCGAATCTGACATCTTC	22.5657	1	0.0443151
CCDS10585.1	/ACSM5	GTTCCAGAAGATGTCAGATT	18.5041	1	0.0540421
CCDS10585.1	/ACSM5	GCTGTGTCCCAACCATCTTT	17.7144	1	0.0564512
CCDS10586.1	/ACSM2B/ACSM2B/ACSM2B	AACATCCTCTCGGGAGCCTG	3.33051	1	0.300254
CCDS10586.1	/ACSM2B/ACSM2B/ACSM2B	ACAGGCTCCCGAGAGGATGT	6.85928	1	0.145788
CCDS10586.1	/ACSM2B/ACSM2B/ACSM2B	TGTCTGAGAAAAGCTGCGAT	11.7509	1	0.0851
CCDS10587.1	/ACSM1/ACSM1	AACGTCTTCACACAGACCTG	22.6327	1	0.0441839
CCDS10587.1	/ACSM1/ACSM1	CCTACAACAGGGAGACCATC	4.13919	1	0.241593
CCDS10587.1	/ACSM1/ACSM1	CAAGGTCTTTGACTTAACAC	11.4148	1	0.0876058
CCDS10588.1	/THUMPD1/THUMPD1	TTAAGGCATCTACAGAGATG	15.5883	17.8387	1.14437
CCDS10588.1	/THUMPD1/THUMPD1	CAAATAACGTTGTCTTCATC	17.7848	1	0.0562278
CCDS10588.1	/THUMPD1/THUMPD1	TTGCGAATGTTACCCATCTC	26.0423	130.59	5.01455
CCDS10588.1	/THUMPD1/THUMPD1	AACTCGAGTCTTCTTTTTCT	4.82328	1	0.207328
CCDS10589.1	/ACSM3	GGCATGACGTAGCATCTTCC	40.1544	1	0.0249039
CCDS10589.1	/ACSM3	TTACCCGATCTCCTCTTTGT	68.7004	180.86	2.63259
CCDS10589.1	/ACSM3	GGGTAATTCTGATTCTGCCC	16.283	1	0.0614139
CCDS10590.1	/ERI2	TTGATTTTGAATCGACATGC	20.5138	1	0.0487478
CCDS10590.1	/ERI2	TGGGAAGCACCACCATAGCC	34.9156	1	0.0286405
CCDS10590.1	/ERI2	GTGTTGCTGAACACATCAAC	15.262	1	0.065522
CCDS10590.1	/ERI2	CCTGAGGTTGAACATAAGCC	24.8617	33.3822	1.34271
CCDS10591.1	/AC004381.6/AC004381.6/AC004381.6	ACTCTCCTCGAGATCCCAAC	14.8247	96.8513	6.53311
CCDS10591.1	/AC004381.6/AC004381.6/AC004381.6	GCTGCCCCGACCAGCTTATT	26.1265	1	0.0382753
CCDS10591.1	/AC004381.6/AC004381.6/AC004381.6	ATTGCTGAAGTATGCAGTTC	24.7412	1.18504	0.0478975
CCDS10591.1	/AC004381.6/AC004381.6/AC004381.6	AATCCAATGTTCCAAAACCC	15.0089	1	0.0666273
CCDS10592.1	/DCUN1D3/DCUN1D3	CCTCGTCAACGGGACCAAGA	3.5343	69.7736	19.7419
CCDS10592.1	/DCUN1D3/DCUN1D3	CCTTCTTGGTCCCGTTGACG	16.6698	1	0.0599887
CCDS10592.1	/DCUN1D3/DCUN1D3	CTTAACAGAAGCCAAACAAG	3.5475	1	0.281889
CCDS10593.1	/LYRM1/LYRM1/LYRM1/LYRM1/LYRM1/LYRM1	ACACTTACTGGCCTTGGGTA	20.2636	1	0.0493496
CCDS10593.1	/LYRM1/LYRM1/LYRM1/LYRM1/LYRM1/LYRM1	GTATAGATGAATGCACAGCC	3.72622	1	0.268369
CCDS10593.1	/LYRM1/LYRM1/LYRM1/LYRM1/LYRM1/LYRM1	GCCTTACCCCACTCCGAGGC	4.93227	1	0.202746
CCDS10594.1	/DNAH3	ACTGGCCGCCCCTCCCCATC	33.3185	81.1228	2.43477
CCDS10594.1	/DNAH3	ACATCACATGAGCCACTCCC	27.6898	44.5463	1.60877
CCDS10595.1	/TMEM159/TMEM159/TMEM159	CTTGGACAGCCATCCGTTTC	13.8431	1	0.0722383
CCDS10595.1	/TMEM159/TMEM159/TMEM159	GCTGGTGTTCATTGTCATGT	12.4194	193.936	15.6156
CCDS10595.1	/TMEM159/TMEM159/TMEM159	TGCTATCATCATCCCCGACA	11.7745	1	0.0849294
CCDS10595.1	/TMEM159/TMEM159/TMEM159	CTTCGTATCACTCGCCATGT	25.4812	1	0.0392447
CCDS10596.1	/ZP2/ZP2	TTCTTCGCCCTTGTGACTTC	29.318	33.1972	1.13231
CCDS10596.1	/ZP2/ZP2	CTCCATAGATGTTTCTCAGT	8.99993	1	0.111112
CCDS10596.1	/ZP2/ZP2	GTGGAGTTCCCAAGCAGTCC	8.36831	1	0.119498
CCDS10597.1	/CRYM/CRYM/CRYM	GGTACCAGCGTTCCTGAGCG	4.82328	1	0.207328
CCDS10597.1	/CRYM/CRYM/CRYM	GACCCCTCCTTCGGGACCGC	15.5996	1	0.0641044
CCDS10597.1	/CRYM/CRYM/CRYM	TCATCTTACCTTGGTGGCAA	13.2473	1	0.075487
CCDS10598.2	/METTL9	GAAATTATGCGAATCACTCC	13.3177	19.4424	1.45989
CCDS10598.2	/METTL9	GTTCAGAGTTACCTTGATCA	24.8887	1	0.0401788
CCDS10598.2	/METTL9	CACCTAAATCAAGAAGTCTG	13.3326	31.4701	2.36038
CCDS10598.2	/METTL9	AGCAGTCTCTGAAACTGATC	12.3744	1	0.0808122
CCDS10599.1	/IGSF6	GCAGTGATACAAGAGCTGTC	5.26565	1	0.18991
CCDS10599.1	/IGSF6	AATAAAAGAAGACTCACAAA	7.90694	1	0.126471
CCDS106.1	/CTNNBIP1/CTNNBIP1/CTNNBIP1/CTNNBIP1/CTNNBIP1	CGCCAACTCACCCTGGTCGA	22.9969	1.06168	0.0461663
CCDS106.1	/CTNNBIP1/CTNNBIP1/CTNNBIP1/CTNNBIP1/CTNNBIP1	GCCTCCGCACTCCATCGACC	10.8545	1	0.0921274
CCDS106.1	/CTNNBIP1/CTNNBIP1/CTNNBIP1/CTNNBIP1/CTNNBIP1	GGCGTTTTCCAGGTCGGAGA	2.57196	1	0.388808
CCDS1060.1	/TPM3	TCAAAAAGAAGATAAATATG	25.9357	53.7984	2.0743
CCDS10600.2	/OTOA	GTACCTTCTGGACGCCAGCC	27.1007	1	0.0368994
CCDS10600.2	/OTOA	CTACAATGACCTGGAATTGC	17.2432	40.7222	2.36163
CCDS10600.2	/OTOA	GAGGGATTCCAGTTGGCTGT	31.2974	38.5017	1.23019
CCDS10601.1	/UQCRC2	GGACTAACCTCAAGGTCCTG	10.6213	1	0.09415
CCDS10601.1	/UQCRC2	GCCACAACCTCAGGACCTTG	10.0157	1	0.0998429
CCDS10601.1	/UQCRC2	TGGATGTAAGACGCAGCAAA	6.79295	1	0.147212
CCDS10601.1	/UQCRC2	GCTGCGTCTTACATCCAGTC	31.4925	36.4045	1.15598
CCDS10602.2	/PDZD9	GCCTCCCACAAAAACAAAAA	1.87161	1	0.534299
CCDS10602.2	/PDZD9	GGTGATGTTCTGATTAGTGT	6.40571	1	0.156111
CCDS10602.2	/PDZD9	GAACTATTTACCTTGTTACT	6.79668	1	0.147131
CCDS10604.1	/EEF2K	CGAAGATCTCATCTTCCGCC	4.62049	1	0.216427
CCDS10604.1	/EEF2K	TATACCGCTCACTTTTTGTT	22.5928	1	0.044262
CCDS10604.1	/EEF2K	CCAAGCACATGCCCGACCCC	26.7369	47.322	1.76991
CCDS10605.1	/POLR3E	GCAGTTACCTCCTGTACAAC	54.2133	1	0.0184457
CCDS10605.1	/POLR3E	CTCTAGTATGGCCAATGAAG	8.27485	1	0.120848
CCDS10605.1	/POLR3E	GTTATGCCGCTGCACTCTAC	84.9707	40.167	0.472716
CCDS10605.1	/POLR3E	ATAACGGGATGTGTTACTGG	13.2954	1	0.0752141
CCDS10606.1	/HS3ST2	ACTACGGCCGCGGGCTGGAT	9.11906	42.4492	4.655
CCDS10606.1	/HS3ST2	CAACCGCTTGGTACCCAGCT	14.534	1	0.0688044
CCDS10606.1	/HS3ST2	CGTTCCATGACACGTCCACC	33.5598	1.18504	0.0353113
CCDS10606.1	/HS3ST2	CGGCGAGATGGGGCGAGTCC	6.19791	1	0.161345
CCDS10607.1	/USP31	AACTCTTTCAAGCGCAATAC	3.47404	1	0.28785
CCDS10607.1	/USP31	GGCATCATATCAGTCTCTGA	8.09446	1	0.123541
CCDS10607.1	/USP31	CAATTCCTCTGCCCCACACA	23.1249	1	0.0432434
CCDS10607.1	/USP31	TCTTACCTTGTGTGGGGCAG	16.1597	1	0.0618823
CCDS10608.1	/SCNN1G	AGAGTCCCGGAAGCGCCGAG	16.9071	122.202	7.22783
CCDS10608.1	/SCNN1G	GCACATCGAGTCCAAGCAAG	10.9344	83.2199	7.61083
CCDS10608.1	/SCNN1G	GATTCCCGAGCTGAAGGTGT	13.7622	1	0.0726628
CCDS10609.1	/SCNN1B	CTACACGTACAAGGAGCTGC	7.4737	1	0.133803
CCDS10609.1	/SCNN1B	TCTTCGCCGCCCTCGTCTGC	26.3731	1	0.0379174
CCDS10609.1	/SCNN1B	GGGGGTTCCGTTCATCAATA	6.52929	1	0.153156
CCDS10609.1	/SCNN1B	GAAAAGATCTGTAATGCCCA	5.27718	122.14	23.145
CCDS1061.1	/C1orf43	ATACTTGATATCCTGAACCC	38.273	1	0.026128
CCDS1061.1	/C1orf43	GCCCTTACCAGAGGTACGAA	6.55497	1	0.152556
CCDS1061.1	/C1orf43	CTGGATGCCATTCGTACCTC	29.8544	1	0.0334959
CCDS10610.1	/COG7	TGATGTTGAAGCCCTAAAAC	5.34724	34.0607	6.36976
CCDS10610.1	/COG7	TGGGCATGTTCTGGAGAGCT	5.3869	1	0.185636
CCDS10610.1	/COG7	CACGTTGAGCGCCGATATTG	12.0436	1	0.0830316
CCDS10611.1	/GGA2	ACACTTTGATCAGTTCGTTC	16.5602	1	0.0603859
CCDS10611.1	/GGA2	GAAATTTGGCCACCTCGCTG	10.627	1.06168	0.0999038
CCDS10611.1	/GGA2	ACTTTCAGTACCTGGGGTCC	19.964	1	0.0500902
CCDS10611.1	/GGA2	TCTCGAATCTTGATGTCTTC	18.2157	1	0.0548977
CCDS10613.2	/UBFD1	AAAGGCCGAAGAGAACAAGA	2.86408	1	0.349153
CCDS10613.2	/UBFD1	TCCGGCATGTACAATAAATC	13.2994	1	0.0751914
CCDS10614.1	/NDUFAB1/NDUFAB1	AGTCACCTGCGCGAGCACTA	11.9834	43.2511	3.60925
CCDS10614.1	/NDUFAB1/NDUFAB1	GCAAAGTCCCGAGCCTCGTC	14.0661	1	0.0710928
CCDS10614.1	/NDUFAB1/NDUFAB1	CATGCCTCCTTTGACGTTAG	18.5904	1	0.0537911
CCDS10614.1	/NDUFAB1/NDUFAB1	TGACAAGATTGACCCAGAGA	2.64509	1	0.378059
CCDS10615.1	/DCTN5	TGCCATTGAGAACGATGTTC	28.4619	82.1714	2.88707
CCDS10615.1	/DCTN5	ATGAATGACTGTATTATCCG	33.1977	1	0.0301226
CCDS10615.1	/DCTN5	TTACATTTGCCAGATCCCCT	26.9022	78.964	2.93523
CCDS10616.1	/PLK1	AGCCAAGCACAATTTGCCGT	3.66429	1	0.272904
CCDS10616.1	/PLK1	TACCTACGGCAAATTGTGCT	6.1146	1	0.163543
CCDS10616.1	/PLK1	CTCCCCGTCATATTCGACTT	15.5136	1	0.0644597
CCDS10616.1	/PLK1	CAAGAAAGGGCACAGTTTCG	2.14106	1	0.467059
CCDS10617.1	/CHP2	TCGCCGAATACTGTCCCCGT	28.3336	2.85041	0.100602
CCDS10617.1	/CHP2	TTCCCGACGGGGACAGTATT	15.6439	71.3773	4.56263
CCDS10617.1	/CHP2	GCCTGCTCCGCCTGCACCAC	32.0929	1	0.0311595
CCDS10618.1	/PRKCB	GAAGACTGTCAGTAGAGATT	15.0546	66.5046	4.41756
CCDS10618.1	/PRKCB	AATGTGCCTGTGCCACCAGA	24.7259	1	0.0404434
CCDS10618.1	/PRKCB	TGAAGTACTCGCCTTCCTCC	45.6336	1	0.0219137
CCDS1062.1	/C1orf43	GAATTTCCGCTCCTACCTGC	19.6645	1	0.0508531
CCDS1062.1	/C1orf43	GCTTTGCGTACACCCTTGAA	18.5664	1	0.0538607
CCDS1062.1	/C1orf43	TAGTGTTTCGCAGATCCAGC	9.96193	1	0.100382
CCDS10620.1	/CACNG3	GTAGTCCGTGCCCACTGCAA	8.20919	11.3623	1.3841
CCDS10620.1	/CACNG3	CTACAGTGGTGATCAACATC	6.47544	1	0.15443
CCDS10620.1	/CACNG3	GAACTTACGCAGGAGATATT	26.6303	1	0.0375512
CCDS10620.1	/CACNG3	CGATTTTCTTGCACACGCCT	3.22085	1	0.310477
CCDS10621.1	/RBBP6	CAACGGAAACACGTGTAAGA	9.50663	1	0.10519
CCDS10621.1	/RBBP6	CATACTTACGCATCTATAGT	14.5989	1	0.0684983
CCDS10621.1	/RBBP6	CCTAGGATTAAAAAGAGCAC	4.67062	1	0.214104
CCDS10624.2	/TNRC6A	AAGATTTCTTTCTACGTCTT	20.1143	1	0.0497158
CCDS10624.2	/TNRC6A	ACGTAGAAAGAAATCTTAGC	4.38897	27.5842	6.28489
CCDS10625.1	/SLC5A11	ACACCATGTCCCCTCCAGCC	79.9713	40.1054	0.501497
CCDS10625.1	/SLC5A11	GCCTTTCACTGTGTCTCTTT	23.4788	29.6197	1.26155
CCDS10625.1	/SLC5A11	AAGTGGACATTTCATTGGCC	61.1304	76.25	1.24733
CCDS10626.1	/AQP8	CTGCACAAACCGTTCGTACC	14.4155	41.709	2.89335
CCDS10626.1	/AQP8	GTTGAGGCCTCCGATCAGCA	9.14279	38.0082	4.15718
CCDS10626.1	/AQP8	TGGTGATGCTCCTCCCGTAC	21.5055	1	0.0464997
CCDS10627.1	/KDM8	GCCCGTGTTGAGCTTCTCCC	19.1249	39.3035	2.05509
CCDS10627.1	/KDM8	AGTGGTCAGCCACGCCTTTC	36.4378	72.5492	1.99104
[truncated: 62,752 more rows]
