# Supplementary material for: A genome-scale CRISPR-Cas9 screening method for protein stability reveals novel regulators of Cdc25A
Source: Cell Discov. 2016 May 24;2:16014–. doi: 10.1038/celldisc.2016.14 (PMC4877570; doi:10.1038/celldisc.2016.14)
Supplement: Supplementary Table S2 [file celldisc201614-s9.xls]

## Sheet: 1
Gene name	unsorted normalized	sorted normalized	Enrichment(Fold change)
Proteasome pathway
/PSMF1-sg1	13.381	295.894	22.1136
/PSMF1-sg2	25.995	213.921	8.22941
/UBL4A-sg1	6.034	125.903	20.8653
/UBL4A-sg2	9.805	71.9324	7.33639
/PSMB9-sg1	26.191	513.44	19.604
/PSMB9-sg2	11.32	86.7357	7.66245
/PSMG4-sg1	12.483	166.612	13.3471
/PSMG4-sg2	9.89	70.6371	7.14242
/ANAPC15-sg1	6.588	54.6619	8.29657
/ANAPC15-sg2	9.859	71.1923	7.22128
/UBA6-sg1	10.955	72.4875	6.61701
/UBA6-sg2	17.05	109.989	6.45113
/UBE2J1-sg1	9.13	68.8484	7.54069
/UBE2J1-sg2	6.071	39.3652	6.48457
/PSMF1	13.3806	295.894	22.1136
/USP47	7.25498	100.429	13.8427
/PSMD9	9.9734	120.105	12.0425
/USP6NL	6.72021	78.7173	11.7135
/DDB1	7.32811	85.2554	11.634
/PSMB4	7.57523	82.6648	10.9125
/DCAF8	19.3439	206.889	10.6953
20 genes for validation
/ZGPAT	32.1179	3593.14	111.874
/STK11	15.7667	760.224	48.2169
/CENPJ	7.5275	200.721	26.665
/MAP3K8	7.56943	170.498	22.5245
/LIMK1	5.56796	124.792	22.4126
/UBL4A-sg1	6.03406	125.903	20.8653
/UBL4A-sg2	9.80488	71.9324	7.33639
/PPAP2A	15.0603	311.622	20.6917
/WDR48	6.18772	127.753	20.6462
/RAD23B	7.29831	134.785	18.4679
/OCIAD2-sg1	5.84181	102.217	17.4976
/OCIAD2-sg2	24.33	152.487	6.26746
/PTCD1	11.3016	157.175	13.9072
/USP47	7.25498	100.429	13.8427
/RIOK2	24.2287	327.598	13.521
/DDB1	7.32811	85.2554	11.634
/HDAC3	8.56396	98.0849	11.4532
/CAPN7-sg1	5.81541	66.5046	11.4359
/CAPN7-sg2	11.0915	72.6726	6.55212
/HES3-sg1	20.7436	233.103	11.2374
/HES3-sg2	13.6031	84.0835	6.18118
/DCAF8-sg1	19.3439	206.889	10.6953
/DCAF8-sg2	22.363	162.973	7.28761
/RNF13-sg1	7.66595	79.9509	10.4293
/RNF13-sg2	11.4544	70.8222	6.18299
/KLK9-sg1	15.5979	150.007	9.61698
/KLK9-sg2	11.2025	75.0781	6.7019
